# Supplementary material for: A Pan-Lyssavirus Taqman Real-Time RT-PCR Assay for the Detection of Highly Variable Rabies virus and Other Lyssaviruses
Source: PLoS Negl Trop Dis. 2017 Jan 12;11(1):e0005258. doi: 10.1371/journal.pntd.0005258 (PMC5230753; doi:10.1371/journal.pntd.0005258)
Supplement: S2 Text — (TXT) [file pntd.0005258.s002.txt]

>1-RussiaRABV
ATGGATGCCGACAAGATTGTGTTCAAGGTCAATAATCAGGTGGTCTCTTTGAAGCCTGAGATTATAGTGGATCAATATGAGTACAAGTACCCTGCTATCAAGGATTTGAAGAAGCCCAGTATCACTCTAGGGAAAGCCCCCGATTTGAACAAAGCATACAAGTCAGTTTTATCAGGTTTGAATGCTGCCAAGCTTGATCCTGATGATGTATGTTCCTACTTAGCAGCTGCAATGCAGTTCTTTGAAGGGACATGTCCCGAAGATTGGACCAGCTACGGGATCTTGATCGCAAGAAAAGGAGATAAGATCACCCCGGATTCTCTTGTGGAGATAAAGCGTACTGATGTAGAGGGGAATTGGGCTTTGACGGGAGGAATGGAATTGACGAGGGACCCCACTGTTCCTGAGCATGCGTCTTTAGTCGGTCTTCTCTTGAGTCTGTACAGGTTGAGCAAAATATCTGGGCAAAACACCGGTAACTATAAAACAAATATTGCAGACAGGATAGAGCAGATCTTCGAGACAGCCCCTTTTATTAAAATCGTGGAACACCATACTCTGATGACAACTCACAAAATGTGCGCTAATTGGAGTACTACACCAAACTTCAGATTCTTGGCAGGGACCTACGACATGTTTTTCTCCCGGATTGAGCACCTGTATTCAGCGATCAGAGTAGGCACGGTAGTCACTGCTTATGAGGACTGCTCGGGGCTAGTGTCGTTCACTGGGTTCATAAAGCAGATAAATCTCACTGCAAGGGAGGCAATACTATATTTCTTCCACAAGAACTTCGAGGAAGAGATAAGAAGAATGTTTGAGCCGGGGCAAGAGACAGCTGTTCCTCACTCCTATTTCATTCACTTCCGTTCACTGGGCTTGAGTGGGAAGTCCCCTTATTCATCAAATGCAGTTGGTCATGTGTTTAATCTCATTCACTTTGTTGGATGCTACATGGGGCAAGTAAGGTCCCTGAATGCAACGGTCATTGCCGGATGTGCTCCTCATGAGATGTCTGTTTTAGGGGGCTATTTAGGGGAGGAGTTTTTTGGAAAGGGAACGTTCGAAAGGAGATTCTTCAGAGACGAAAAAGAACTTCAAGAATATGAGACGGCAGAATTGACAAAGACTGACGTAGCGCTGGCAGATGACGGGACTGTCAATTCGGATGACGAGGACTACTTCTCCGGTGAAACCAGAAGCCCCGAAGCTGTTTATGCTCGAATCATGATGAACGGAGGCCGACTAAAGAGATCGCACATAAGAAGATATGTTTCAGTCAGCTCCAATCACCAAGCTCGTCCGAACTCGTTTGCCGAGTTTCTAAATAAGACATATTCTAGTGACTCA
>2-ChinaRABV
ATGGATGCCGACAAGATTGTGTTCAAAGTCAATAATCAGGTGGTCTCTTTGAAGCCTGAGATTATCGTGGATCAATATGAGTACAAGTACCCTGCCATCAAGGATTTGAAAAAGCCTTGTATCACCCTAGGGAAAGCCCCCGACTTGAACAAAGCATACAAATCAGTTTTATCAGGCATGAATGCCGCCAAACTTGATCCGGATGATGTATGCTCCTACTTGGCAGCAGCAATGCAGTTCTTTGAGGGGACATGTCCGGAAGACTGGACCAGCTATGGAATCCTGATTGCACGAAAAGGAGACAGGATCACCCCAAACTCTCTAGTGGAGATAAAGCGTACTGATGTAGACGGGAATTGGGCTCTGACAGGAGGCATGGAATTGACAAGGGACCCCACTGTCTCTGAACATGCATCTTTAGTCGGTCTTCTCCTGAGTCTGTACAGGTTGAGCAAAATATCAGGACAGAACACTGGTAACTATAAGACAAACATTGCAGATTGGATAGAGCAGATTTTCGAGACAGCACCTTTTGTTAAGATCGTGGAACACCATACCCTAATGACAACTCACAAGATGTGTGCTAACTGGAGCACTATACCGAACTTCAGATTTTTGGCCGGAACCTACGACATGTTTTTCTCACGGATTGAGCATCTGTATTCGGCAATCAGAGTGGGCACAGTCGTCACCGCTTATGAAGACTGCTCAGGACTGGTATCGTTTACAGGGTTCATAAAGCAGATCAATCTCACCGCAAGGGAAGCAATACTATATTTCTTCCACAAGAACTTTGAGGAAGAGATAAGAAGAATGTTCGAGCCAGGGCAAGAGACAGCTGTTCCTCACTCTTATTTCATCCACTTCCGTTCACTAGGCTTGAGTGGGAAGTCTCCTTATTCATCAAATGCAGTCGGCCACGTATTTAATCTCATCCACTTTGTTTGGTGCTACATGGGTCAAGTCAGATCTCTAAATGCGACGGTTATTGCTGCATGTGCCCCTCATGAGATGTCTGTTCTAGGGGGCTATTTGGGAGAGGAATTCTTCGGAAAAGGGACATTTGAAAGAAGGTTCTTCAGAGACGAGAAAGAACTTCAAGAATATGAGGCGGCTGAACTAACAAAGACCGACGTGGCACTGGCAGATGACGGAACCGTCAACTCTGATGACGAGGACTATTTCTCCGGTGAAACCAGAAGTCCAGAAGCTGTCTATACTCGAATCATGATGAATGGAGGTCGACTGAAGAGATCTCATATACGGAGATATGTCTCAGTCAGTTCCAATCATCAAGCCCGTCCAAACTCATTCGCCGAATTTTTAAACAAGACGTATTCGAATGACTCA
>3-PeruRABV
ATGGATGCCGACAAGATTGTATTCAAAGTCAATAATCAAGTGGTCTCTTTGAAGCCTGAGATTATCGTGGATCAATATGAGTACAAGTACCCTGCTATCAAAGATTTGAAAAAACCCTGTATAACCCTAGGGAAAGCTCCCGACCTGAACAAGGCATACAAGTCAGTTTTATCAGGCATGAATGCCGCCAAACTTGATCCTGATGATGTATGTTCTTACTTGGCAGCAGCAATGCAGTTCTTTGAAGGGACGTGTCCAGAAGACTGGACCAGCTATGGAATCTTGATTGCACGGAAAGGAGACAAGATCACCCCAGATTCTCTGGTAGAGATAAAGCGCACTGATGTGGAAGGGAATTGGGCCCTGACAGGAGGCATGGAACTGACAAGGGATCCCACTGTTTCTGAGCATGCATCTTTGGTAGGCCTTCTCTTGAGTCTGTACAGGTTGAGCAAAATATCAGGACAAAACACCGGCAACTACAAGACAAACATTGCAGATAGGATAGAGCAGATTTTCGAGACAGCCCCTTTTGTCAAAATCGTGGAACACCATACTCTAATGACAACTCACAAAATGTGTGCTAATTGGAGTACTATACCAAACTTCAGATTTTTGGCCGGAACCTACGACATGTTTTTTTCCCGGATTGGGCATCTATATTCAGCAATCAGAGTGGGCACAGTTGTCACTGCTTATAAAGACTGTCCAGGGCTGGTATCATTTACCGGGTTCATAAAGCAGATCAATCCCACTGCAAGAGAAGCAATACTATATTTCTTCCACAAGAACTTTGAGGAAGAGATAAGAAGAATGTTTGAGCCAGGGCAGGAAACAGCTGTTCCTCACTCTTATTTCATCCATTTCCGTTCACTAGGCTTGAGTGGGAAGTCTCCTTATTCATCAAATGCCGTTGGTCATGTGTTCAATCTCATTCACTTTGTTGGATGTTATATGGGTCAAGTCAGATCCCTAAATGCAACGGTTATTGCTGCATGTGCTCCTCATGAGATGTCTGTTTTGGGGGGTTATCTGGGGGAGGAATTCTTCGGAAAAGGAACATTTGAAAGAAGATTCTTCAGAGATGAGAAAGAACTTCAGGAATACGAGGCGGCTGAATTGACAAAGACTGATGTGGCACTGGCAGATGATGGAACTGTCAACTCCGACGACGAGGACTACTTTTCCGGTGAAACTAGAAGTCCTGAGGCTGTTTATACTCGAATCATGATGAATGGAGGTCGACTAAAGAGATCGCATATACGGAGATATGTCTCGGTCAGTTCCAATCATCAAGCCCGTCCAAACTCATTCGCCGAGTTTTTGAACAAGACATATTCTAGTGACTCA
>4-ThailandRABV
ATGGATGCCGACAAGATTGTATTCAAAGTCAATAATCAGGTGGTCTCCTTGAAGCCAGAGATTATCGTGGATCAGTATGAGTACAAATACCCAGCTATCAAGGACTTGAAGAAACCTAGTATAACTCTAGGGAAGGCTCCTGACCTGAATAAAGCATACAAGTCAGTCCTGTCTGGCATGAACGCTGCCAAGCTTGATCCTGATGATGTGTGTTCCTACTTGGCAGCTGCAATGCAATTCTTTGAGGGATCATGCCCTGAAGACTGGACCAGTTATGGAATCTTGATTGCACGAAAAGGAGACAAGATCACTCCTGACTCTCTTGTAGAGATAAAACGTACTGATGTAGAAGGTAATTGGGCACTGACGGGAGGTATGGAAGTGACGAGAGACCCCACCGTTGCTGAACATGCATCTTTAGTTGGTCTTCTCTTGAGTCTATATAGGTTGAGCAAAATATCGGGGCAAAACACTGGCAACTATAAGACAAACATTGCAGACAGGATAGAGCAGATTTTTGAGACTGCCCCCTTTGTAAAGATCGTAGAACACCATACTCTAATGACAACTCACAAGATGTGCGCTAACTGGAGTACCATCCCGAACTTTAGATTCTTAGCTGGAACCTACGACATGTTTTTCTCTCGGATTGAGCATTTGTACTCAGCTATAAGAGTGGGCACAGTTGTCACTGCTTATGAAGACTGCTCAGGGTTGGTATCGTTCACAGGGTTCATAAAGCAAATAAATCTCACCGCGAGAGAGGCAATCCTATATTTCTTCCACAAGAACTTTGAGGAAGAAATAAGAAGAATGTTCGAACCAGGGCAAGAAACTGCAGTCCCTCACTCCTATTTCATCCACTTCCGCTCATTGGGCCTGAGTGGAAAGTCTCCCTATTCATCGAATGCAGTTGGTCATGTGTTCAATCTCATTCACTTTGTCGGATGTTATATGGGTCAGGTCAGGTCTCTTAATGCCACGGTTATTGCCGCTTGTGCCCCCCATGAAATGTCAGTTCTCGGAGGCTATTTGGGAGAGGAGTTTTTTGGAAAGGGGACGTTTGAAAGACGATTCTTTAGGGACGAGAAGGAACTTCAGGAGTATGAGGCAGCTGAGCTGATGAAGACTGACGTAGCACTGGCAGACGACGGAACCGTCAATTCTGATGACGAGGATTACTTCTCCGGTGAGACGAGGAGCCCTGAGGCCGTCTATACTCGAATCATGATGAACGGAGGTCGACTAAAGAGATCACACATAAGGAGATATGTTGCCGTCAGTTCTAACCATCAAGCCCGCCCAAACTCATTTGCCGAGTTTCTAAGCAAGACATATTCAAGTGACTCG
>5-ThailandRABV
ATGGATGCCGACAAGATTGTATTCAAAGTCAATAATCAGGTGGTCTCCTTGAAGCCGGAGATTATCGTGGATCAGTATGAGTACAAATACCCAGCCATCAAGGACTTGAAGAAACCTAGTATAACTCTAGGGAAGGCTCCTGACCTGAATAAAGCATACAAGTCAGTCCTGTCTGGCATGAACGCTGCCAAGCTTGATCCTGATGATGTGTGTTCCTACTTGGCAGCCGCAATGCAATTCTTTGAGGGATCATGCCCTGAGGACTGGACCAGCTATGGAATCTTGATTGCACGAAAAGGAGACAAGATCACTCCTGATTCTCTTGTAGAGATAAAACGTACTGACATAGAAGGTAATTGGGCACTGACGGGAGGTATGGAAGTGACGAGAGACCCCACCGTTGCTGAGCATGCATCTTTAGTGGGTCTTCTCTTGAGTCTGTATAGGTTGAGCAAAATATCGGGGCAAAACACTGGCAACTATAAGACAAACATTGCAGACAGGATAGAGCAGATTTTTGAGACTGCCCCTTTTGTAAAGATCGTAGAACACCATACTCTGATGACAACTCACAAGATGTGCGCCAATTGGAGTACCATACCGAACTTTAGATTCTTAGCTGGAACCTACGACATGTTTTTCTCTCGGATTGAGCATTTGTATTCAGCTATAAGAGTGGGTACAGTTGTCACTGCTTATGAAGACTGCTCAGGGTTGGTTTCGTTCACAGGGTTCATAAAGCAGATAAATCTCACCGCGAGAGAGGCAATCTTATATTTCTTCCACAAGAACTTTGAGGAAGAAATAAGAAGAATGTTTGAGCCAGGGCAAGAAACAGCCGTCCCTCACTCCTATTTCATCCACTTCCGCTCATTGGGCCTGAGCGGAAAGTCTCCCTATTCATCGAATGCAGTTGGGCATGTGTTCAATCTCATTCACTTTGTTGGATGTTATATGGGTCAGGTCAGGTCTCTTAATGCCACGGTTATTGCCGCTTGTGCCCCCCATGAAATGTCAGTTCTCGGAGGCTATTTGGGAGAAGAGTTTTTTGGAAAGGGGACATTTGAAAGACGATTCTTTAGGGATGAGAAGGAACTCCAGGAGTATGAGGCGGCTGAGCTGATGAAGACTGACGTAGCACTGGCAGACGACGGAACCGTCAATTCTGATGACGAGGATTACTTCTCCGGTGAGACAAGGAGCCCCGAGGCTGTCTATACTCGAATCATGATGAACGGAGGTCGACTGAAGAGATTACACATAAGGAGATATGTTGCCGTCAGTTCTAACCATCAAGCCCGCCCAAACTCGTTTGCCGAGTTTCTAAACAAGACATATTCAAGTGACTCG
>6-ThailandRABV
ATGGATGCCGACAAGATTGTATTCAAAGTCAATAATCAGGTGGTCTCCTTGAAGCCGGAGATTATCGTGGATCAGTATGAGTACAAATACCCAGCCATCAAGGACTTGAAGAAACCTAGTATAACTCTAGGGAAGGCTCCTGACCTGAATAAAGCATACAAGTCAGTCCTGTCTGGCATGAACGCTGCCAAGCTTGATCCTGATGATGTGTGTTCCTACTTGGCAGCCGCAATGCAATTCTTTGAGGGATCATGCCCTGAGGACTGGACCAGCTATGGAATCTTGATTGCACGAAAAGGAGACAAGATCACTCCTGATTCTCTTGTAGAGATAAAACGTACTGACATAGAAGGTAATTGGGCACTGACGGGAGGTATGGAAGTGACGAGAGACCCCACCGTTGCTGAGCATGCATCTTTAGTGGGTCTTCTCTTGAGTCTGTATAGGTTGAGCAAAATATCGGGGCAAAACACTGGCAACTATAAGACAAACATTGCAGACAGGATAGAGCAGATTTTTGAGACTGCCCCTTTTGTAAAGATCGTAGAACACCATACTCTGATGACAACTCACAAGATGTGCGCCAATTGGAGTACCATACCGAACTTTAGATTCTTAGCTGGAACCTACGACATGTTTTTCTCTCGGATTGAGCATTTGTATTCAGCTATAAGAGTGGGTACAGTTGTCACTGCTTATGAAGACTGCTCAGGGTTGGTTTCGTTCACAGGGTTCATAAAGCAGATAAATCTCACCGCGAGAGAGGCAATCTTATATTTCTTCCACAAGAACTTTGAGGAAGAAATAAGAAGAATGTTTGAGCCAGGGCAAGAAACAGCCGTCCCTCACTCCTATTTCATCCACTTCCGCTCATTGGGCCTGAGCGGAAAGTCTCCCTATTCATCGAATGCAGTTGGGCATGTGTTCAATCTCATTCACTTTGTTGGATGTTATATGGGTCAGGTCAGGTCTCTTAATGCCACGGTTATTGCCGCTTGTGCCCCCCATGAAATGTCAGTTCTCGGAGGCTATTTGGGAGAAGAGTTTTTTGGAAAGGGGACATTTGAAAGACGATTCTTTAGGGATGAGAAGGAACTCCAGGAGTATGAGGCGGCTGAGCTGATGAAGACTGACGTAGCACTGGCAGACGACGGAACCGTCAATTCTGATGACGAGGATTACTTCTCCGGTGAGACAAGGAGCCCCGAGGCTGTCTATACTCGAATCATGATGAACGGAGGTCGACTGAAGAGATTACACATAAGGAGATATGTTGCCGTCAGTTCTAACCATCAAGCCCGCCCAAACTCGTTTGCCGAGTTTCTAAACAAGACATATTCAAGTGACTCG
>7-MexicoRABV
ATGGATGCCGACAAGATTGTATTCAAAGTCAATAATCAGGTGGTCTCTTTGAAGCCTGAGATTATCGTGGACCAATATGAGTACAAATACCCTGCTATCAAAGATTTGAAAAAGCCCTGTATAACCCTAGGGAAAGCCCCTGATTTAAACAAAGCATACAAGTCCGTTTTATCAGGCATGAATGCTGCCAAACTTGATCCCGATGATGTATGCTCCTACTTGGCAGCAGCAATGCAGTTCTTTGAGGGGACATGTCCAGAAGACTGGACCAGCTATGGAATCCTGATTGCAAGAAAAGGAGACAAGATCACTCCAGACTCTCTAGTGGAGATAAAGCGTACTGATGTAGAAGGGAACTGGGCTCTGACAGGAGGCATGGAACTGACAAGAGACCCCACTGTCTCCGAGCATGCATCTTTGGTTGGTCTCCTCTTGAGTCTGTACAGGCTGAGCAAAATATCAGGACAAAACACTGGTAACTATAAGACAAACATTGCAGATAGGATAGAGCAGATTTTCGAGACAGCCCCTTTTGTTAAGATCGTGGAACATCATACCCTAATGACAACTCACAAGATGTGCGCTAATTGGAGTACGCACCCAAACTTCAGAGTTTTGGCCGGAACCTACGACATGTTTTTCTCACGGATTGAGCATCTGTATTCAGCGATCAGAGTGGGCACAGTTGTCACTGCGTATGAAGACTGCTCAGGGTTAGTATCGTTTACAGGGTTCATAAAGCAGATCAATCTCACCGCAAGAGAAGCAATACTGTATTTCTTCCACAAGAACTTTGAGGAAGAGATAAGAAGGATGTTCGAGCCAGGGCAGGAAACTGCTGTCCCTCACTCTTATTTCATTCATTTCCGTTCACTAGGCTTGAGTGGGAAGTCTCCTTATTCGTCTAATGCCGTTGGTCATGTGTTCAATCTCATTCACTTTGTCGGATGTTATATGGGTCAAGTCAGATCTCTAAATGCAACGGTTATTGCTGCATGTGCCCCTCATGAGATGTCCGTTCTGGGAGGTTATTTGGGAGAGGAATTCTTCGGGAAAGGAACATTTGAAAGGAGATTCTTCAGGGATGAGAAGGAACTTCAAGAATATGAGGCGGCTGAACTGACAAAGACTGATGTGGCACTGGCAGATGATGGAACTGTCAACTCAGACGACGAAGACTACTTCTCTGGTGAAACCAGAAGTCCAGAAGCTGTCTATACTCGAATCATGATGAATGGAGGTCGACTGAAGAGATCGCATATACGGAGATATGTATCAGTCAGTTCCAATCATCAAGCTCGTCCAAACTCATTCGCAGAGTTTCTAAACAAGACATATTCGAGCGACTCA
>8-MexicoRABV
ATGGATGCCGACAAGATTGTATTCAAAGTCAATAATCAGGTGGTTTCTTTGAAGCCTGAGATTATCGTGGACCAATATGAGTACAAATACCCTGCTATCAAAGATTTGAAAAAGCCCTGTATAACCCTAGGGAAAGCCCCCGACTTAAACAAGGCATACAAGTCAGTTTTATCAGGCATGAATGCTGCCAAACTTGATCCCGATGATGTATGCTCATACCTGGCAGCAGCAATGCAGTTCTTTGAGGGGACATGTCCAGAAGACTGGACCAGCTACGGAATCCTGATCGCACGAAAAGGAGACAAGATCACTCCAGACTCTCTAGTGGAAATAAAGCGTACTGATGTAGAAGGGAACTGGGCTCTGACAGGAGGCATGGAACTGACAAGGGACCCCACTGTCTCCGAGCATGCATCTTTAGTTGGTCTCCTCTTGAGTCTGTACAGGCTGAGCAAAATATCAGGACAAAACACTGGTAACTACAAGACCAACATTGCAGATAGGATAGAGCAGATTTTCGAGACAGCCCCTTTTGTTAAGATCGTAGAGCATCATACCCTAATGACAACTCACAAGATGTGCGCTAATTGGAGTACTATACCAAACTTCAGATTTTTGGCTGGAACCTACGACATGTTTTTCTCACGGATTGAGCATCTGTATTCAGCAATCAGAGTGGGCACAGTTGTCACTGCTTATGAAGACTGCTCGGGATTGGTATCGTTTACAGGGTTCATAAAACAGATCAATCTCACCGCAAGAGAAGCAATACTATATTTCTTCCACAAGAACTTTGAGGAAGAAATAAGAAGGATGTTCGAGCCAGGGCAGGAGACAGCTGTCCCTCACTCTTATTTCATTCATTTCCGTTCACTAGGCTTGAGTGGGAAGTCTCCTTATTCCTCAAATGCCGTTGGTCATGTGTTCAATCTCATTCACTTTGTCGGATGTTATATGGGTCAAGTCAGATCTCTAAACGCAACGGTTATTGCTGCATGTGCCCCCCACGAGATGTCCGTTCTAGGAGGTTATTTAGGAGAGGAATTCTTCGGGAAAGGAACATTTGAGAGAAGATTCTTCAGGGATGAGAAAGAACTTCAAGAATATGAGGCGGCTGAACTGACGAAGACTGATGTGGCACTGGCAGATGATGGAACTGTCAACTCCGACGACGAAGACTATTTCTCCGGTGAAACCAGAAGTCCAGAAGCTGTCTATACTCGAATAATGATGAATGGAGGTCGATTGAAGAGATCGCATATACGTAGATATGTCTCAGTCAGTTCCAATCATCAAGCCCGTCCGAACTCATTCGCAGAGTTTCTAAACAAGACATATTCGAGTGACTCA
>9-SriLankaRABV
ATGGATGCCGATAAGATTGTATTCAAAGTCAATAATCAGGTGGTCTCCTTGAAGCCCGAGATTATTGTAGATCAGTATGAGTACAAGTACCCGGCTATCAAGGACCTGAAGAAACCCAGCATAACCCTAGGGAAAGCTCCTGACCTAAACAAAGCATACAAGTCTGTCTTATCGGGCATGAATGCTGCCAAGCTTGATCCTGATGATGTGTGCTCCTATTTGGCAGCTGCAATGCAGCTTTTCGAGGGATCCTGTCCGGAAGACTGGACCAGCTACGGAATCCTGATTGCACGAAAAGGGGACAAGATCACTCCAGATTCTCTTGTGGAGATAAAACGTACTGATGTAGAGGGGAATTGGGCTCTGACAGGAGGAATGGAGTTGACGAGGGACCCCACTGTTTCTGAGCATGCATCTTTAGTTGGTCTTCTTTTGAGTCTGTATCGGCTGAGCAAAATATCGGGGCAGAACACCGGCAACTACAAAACAAACATTGCAGATAGGATAGAGCAAATTTTCGAGACAGCCCCTTTCGTCAAGATCGTGGAACACCACACTTTAATGACAACTCACAAGATGTGTGCTAACTGGAGTACCATACCGAACTTCAGATTCTTGGCTGGAACCTACGACATGTTTTTCTCCCGGATTGAGCATCTATATTCAGCGATTAGAGTAGGCACAGTTGTCACTGCTTATGAAGACTGCTCAGGGCTGGTATCGTTTACAGGGTTCATAAAGCAAATAAATCTTACTGCGAGAGAAGCGATACTGTATTTCTTCCACAAGAACTTTGAGGAGGAGATAAGGAGAATGTTTGAGCCAGGTCAGGAGACCGCCGTTCCTCACTCTTATTTCATCCACTTTCGTTCATTGGGCTTGAGCGGGAAGTCCCCGTATTCATCAAATGCAGTCGGCCACGTGTTTAATCTCATCCACTTTGTTGGATGTTATATGGGTCAAGTCAGGTCTCTTAATGCAACGGTTATTGCTGCATGCGCTCCTCATGAGATGTCTGTTCTTGGGGGATATTTGGGGGAGGAGTTTTTTGGAAAAGGGACATTCGAAAGAAGATTCTTCAGAGATGAGAAAGAACTCCAAGAATACGAGGCAGCTGAATTGACTAAGACTGACATTGCTTTGGCTGATGACGGAACCGTTAACTCTGATGATGAGGATTACTTCTCTGGTGAAACCAGGAGTCCTGAAGCTGTTTATACTCGGATCATGATGAATGGAGGCCGATTAAAAAGATCACACATCAGGAGATATGTTTCAGTCAGTTCCAATCATCAAGCCCGCCCAAACTCATTCGCTGAGTTTCTAAACAAGACATACTCTAACGACTCA
>10-TunisiaRABV
ATGGATGCCGACAAGATTGTATTCAAAGTTAATAACCAGGTGGTCTCTTTGAAGCCTGAGATTATCGTGGATCAATATGAATACAAGTACCCTGCTATCAAAGATTTGAAGAAGCCCTGTATAACCCTAGGGAAAGCCCCCGACTTAAACAAAGCATACAAATCAGTTTTGTCAGGCATGAATGCTGCCAAACTGGATCCCGATGATGTATGTTCCTACCTGGCAGCAGCAATGCAGTTCTTTGAGGGGACATGCCCGGAAGACTGGACCAGCTATGGAATCCTGATTGCACGAAAAGGAGACAAGATCACCCCAGATTCCCTGGTGGAAATAAAGCGTACTGATGTAGAAGGGAATTGGGCTCTTACAGGAGGCATGGAACTGACAAGGGACCCCACTGTCTCTGAACATGCATCTTTAGTAGGTCTTCTCCTGAGTCTGTATAGGTTGAGCAAGATATCAGGACAGAACACCGGTAACTATAAAACAAACATTGCAGATAGGATAGAGCTGATTTTCGAGACTGCCCCTTTTATTAAGATCGTGGAGCACCATACTCTAATGACAACTCACAAAATGTGCGCTAACTGGAGTACTATACCGAATTTCAGATTCTTGGCCGGAACCTATGACATGTTTTTCTCCCGGATTGAGCATCTATATTCAGCAATCAGAGTGGGCACAGTTGTTACTGCTTATGAAGACTGTTCAGGGCTGGTATCGTTTACTGGGTTCATAAAGCAGATCAATCTCACTGCAAGAGAAGCAATACTATACTTCTTCCATAAGAACTTTGAGGAAGAGATAAGAAGAATGTTCGAGCCAGGGCAGGAGACAGCTGTTCCTCACTCTTATTTCATTCATTTCCGCTCACTAGGCTTGAGTGGGAAGTCTCCTTATTCATCAAATGCTGTCGGTCATGTGTTCAATCTCATTCACTTTGTTGGATGCTATATGGGTCAAGTCAGATCCCTGAATGCAACAGTTATTGCATCATGTGCTCCTCATGAGATGTCTGTTTTAGGGGGCTATCTGGGAGAGGAATTCTTCGGGAAAGGGACATTTGAAAGAAGATTCTTCAGAGATGAGAAAGAACTTCAAGAATACGAGGCGGCTGAACTGACGAAGACTGACGTGGCATTGGCAGATGATGGAACTGTCAACTCTGATGACGAGGACTACTTCTCCGGTGAAACCAGAAGTCCGGAAGCTGTTTATACTCGAATCATGATGAACGGAGGTCGACTAAAAAGATCGCATATACGGAGATATGTCTCAGTCAGTTCCAATCATCAAGCCCGTCCAAACTCATTCGCCGAGTTTCTAAACAAGACATATTCGAGTGACTCA
>11-IndiaRABV
ATGGATGCCGATAAGATTGTATTCAAAGTCAATAATCAGGTGGTCTCTTTGAAGCCTGAGATTATCGTGGATCAATATGAGTACAAGTACCCTGCTATCAAGGACTTGAAGAAGCCCAGTATTACCCTAGGGAAAGCCCCCGATTTGAACAAAGCATACAAGTCAGTTTTATCAGGTTTGAATGCTGCCAAGCTTGATCCTGATGATGTATGTTCCTACTTAGCAGCTGCGATGCAGTTCTTTGAAGGGACATGTCCTGAAGACTGGACCAGCTACGGGATCTTGATCGCAAGAAAAGGAGATAAGATTACCCCAGATTCTCTTGTGGAGATAAAGCGTACTGATGTAGAAGGGAATTGGGCTTTGACGGGAGGAATGGAACTGACGAGGGACCCCACTGTTCCCGAGCATGCGTCTTTAGTCGGTCTTCTCTTGAGTCTGTACAGGCTGAGCAAAATATCTGGGCAAAACACAGGTAACTATAAAACAAATATTGCAGATAGGATAGAGCAGATCTTCGAGACAGCCCCTTTTATTAAAATCGTGGAACACCATACTCTGATGACAACTCACAAAATGTGTGCCAATTGGAGTACTATACCAAACTTCAGATTCCTGGCAGGGACCTACGACATGTTTTTCTCCCGGATTGAGCACCTGTATTCAGCGATCAGAGTAGGCACGGTAGTCACTGCTTATGAGGACTGCTCGGGGCTGGTGTCGTTTACTGGGTTCATAAAGCAGATAAATCTCACTGCAAGGGAAGCAATATTATATTTCTTCCACAAAAACTTCGAGGAGGAGATAAGAAGAATGTTTGAGCCCGGGCAAGAGACAGCTGTTCCTCACTCCTATTTCATTCACTTTCGTTCCCTGGGCTTGAGTGGGAAGTCCCCTTATTCATCAAATGCAGTTGGTCATGTGTTCAATCTCATTCACTTTGTTGGATGCTACATGGGGCAAGTAAGGTCCCTGAATGCAACGGTCATTGCTGGATGTGCTCCCCGTGAGATGTCTGTTTTAGGGGGCTATCTGGGAGAGGAATTCTTCGGGAAAGGGACATTTGAAAGAAGATTCTTCAGAGATGAGAAAGAACTCCAAGAGCACGAGGCGGCTGAACTGACAAAGATTGACGTGGCGCTGGCAGATGATGGAACTGTCAACTCCGACGACGAAGACTACTTTTCCGGTGAAACCAGAAGTCCAGAAGCTGTGTATACTCGAATCATGATGAATGGAGGTCGACTCAAGAGATCGCATATACGGAGATATGTCTCAGTCAGTTCCAATCATCAAGCTCGTCCAAATTCATTCGCCGAGTTTCTGAACAAGACGTATTCGAGTGACTCA
>12-IndiaRABV
ATGGATGCCGACAAGATTGTATTCAAAGTCAATAATCAAGTGGTTTCCTTGAAGCCCGAGATCATTGTAGATCAATATGAGTACAAGTACCCGGCTATCAAAGACCTGAAGAAACCCAGCATAACATTGGGAAAGGCTCCTGACCTAAACAAAGCATACAAGTCTGTATTGTCTGGCATGAATGCTGCCAAGCTTGATCCAGATGATGTGTGCTCCTATTTGGCAGCTGCAATGCAGTTTTTCGAGGGATCCTGTCCTGAAGATTGGACCAGCTACGGGATCCTGATTGCACGAAAAGGAGATAAGATCACTCCAGATTCTCTTGTAGAAATAAAACGTACTGATGTAGAGGGGAATTGGGCTCTGACAGGAGGAATGGAGTTAACGAGGGACCCCACTGTTTCAGAGCATGCATCTTTAGTCGGTCTTCTCTTGAGTCTATATCGGTTGAGCAAAATATCGGGGCAAAACACTGGTAACTACAAGACAAACATTGCAGATAGGATAGAGCAAATTTTCGAGACAGCCCCTTTCGTCAAGATCGTGGAACATCACACTTTAATGACAACTCACAAGATGTGTGCTAATTGGAGTACCATACCAAACTTCAGATTCTTGGCTGGAACATACGACATGTTTTTCTCCCGGATTGAGCATCTATATTCAGCGATTAGAGTAGGCACAGTTGTCACTGCTTATGAAGACTGCTCAGGGCTGGTATCGTTTACAGGGTTCATAAAGCAAATAAATCTGACTGCGAGAGAAGCGATACTGTATTTCTTCCACAAGAACTTTGAGGAGGAGATAAGGAGAATGTTTGAGCCAGGTCAGGAGACCGCCGTTCCTCATTCCTATTTCATTCACTTTCGCTCATTGGGCTTGAGCGGGAAGTCCCCTTATTCATCAAATGCAGTCGGCCACGTATTTAATCTCATACACTTTGTTGGATGTTATATGGGTCAAGTCAGGTCTCTTAATGCAACTGTTATTGCTACGTGCGCTCCTCATGAGATGTCTGTCCTTGGGGGATATTTGGGAGAGGAGTTTTTTGGAAAAGGGACATTTGAAAGAAGATTCTTCAGGGATGAGAAAGAACTTCAAGAATACGAGGCGGCTGAGTTGACCAAGACTGACATTGCTTTGGCTGATGACGGAACCGTCAATTCTGATGATGAGGATTACTTCTCAGGTGAAACCCGGAGTCCTGAAGCTGTTTATACTCGGATCATGATGAACGGAGGCCGACTAAAAAGATCACACATAAGGAGATATGTCTCAGTCAGTTCCAATCATCAAGCTCGCCCAAACTCATTCGCCGAGTTTCTAAACAAGACATACTCTAATGACTCA
>13-IndiaRABV
ATGGATTCCGACAAGATTGTGTTCCAAGGTCATAATCAGGTGGTCTCTTTGAAGCCTGAGATTATCGTGGATCAATATGAGGACAAGTTCCCTGCCATCAAGGATTTGAAAAAGGCCTGTAATCACCTAGGGAAAGCTCCCGACTTGAACAAAGCATACAAATCAGTTTTATCAGGCATGAATGCCGCCCAACTTGATCGGGATGATGTATGCTCCTACTTGGCAGCAGCAATGCAGTTCTTTGAGGGGACATGTCCGGAAGACTGGACCAGCTATGGAATCCTGATTGCACGAAAAGGAGACAGGATCACCCCAAACTCTCTAGTGGAGATAAAGCGTACTGATGTAGACGGGAATTGGGCTCTGACAGGAGGCATGGAATTGACAAGGGACCCCACTGTCTCTGAACATGCATCTTTAGTCGGTCTTCTCCTGAGTCTGTACAGGTTGAGCAAAATATCAGGACAGAACACTGGTAACTATAAGACAAACATTGCAGATAGGATAGAGCAGATTTTCGAGACAGCACCTTTTGTTAAGATCGTGGAACACCATACCCTAATGACAACTCACAAGATGTGTGCTAATTGGAGTACTATACCGAACTTCAGATTTTTGGCCGGAACCTACGACATGTTTTTCTCACGGATTGAGCATCTGTATTCGGCAATCAGAGTGGGCACAGTCGTCACCGCTTATGAAGACTGCTCAGGACTGGTATCGTTTACAGGGTTCATAAAGCAGATCAATCTCCCCGCAAGGGAAGCAATACTATATTTCTTCCACAAGAACTTTGAGGAAGAGATAAGAAGAATGTTCGAGCCAGGGCAAGAGACAGCTGTTCCTCACTCTTATTTCATCCACTTCCGTTCACTAGGCTTGAGTGGGAAGTCTCCTTATTCATCGAATGCTGTCGGTCATGTGTTCAATCTCATTCACTTTGTTGGATGCTACATGGGTCAAGTCAGATCTCTAAATGCGACGGTTATTGCTGCATGTGCCCCTCATGAGATGTCTGTTCTAGGGGGCTATTTGGGAGAGGAATTCTTCGGAAAAGGGACATTTGAAAGAAGGTTCTTCAGAGACGAGAAAGAACTTCAAGAATATGAGGCGGCTGAACTAACAAAGACCGACGTGGCACTGGCAGATGACGGAACCGTCAACTCTGATGACGAGGACTATTTCTCCGGTGAAACCAGAAGTCCAGAAGCTGTCTATACTCGAATCATGATGAATGGAGGTCGACTGAAGAGATCTCATATACGGAGATATGTCTCAGTCAGTTCCAATCATCAAGCCCGTCCAAACTCATTCGCCGAATTTTTAAACAAGACGTATTCGAATGACTCA
>14-IndiaRABV
ATGGATGCCGACAAGATTGTATTCAAAGTCAATAATCAAGTGGTTTCCTTGAAGCCCGAGATCATTGTAGACCAGTATGAGTACAAGTACCCGGCTATCAAAGACCTGAAGAAACCCAGTATAACCTTAGGGAAGGCTCCTGACCTAAACAAAGCATACAAGTCTGTTTTGTCGGGCATGAATGCTGCCAAACTTGATCCAGATGATGTGTGCTCCTATTTGGCAGCTGCAATGCAGTTTTTCGAGGGATCCTGTCCTGAGGACTGGACCAGCTACGGGATCCTGATTGCACGAAAAGGAGACAAGATCACTCCAGATTCTCTTGTGGATATAAAACGTACTGATGTAGAGGGAAGTTGGGCCCTGACAGGAGGAATGGAGTTAACGAGAGACCCCACTGTCTCCGAGCATGCATCTTTAGTTGGTCTTCTCTTGAGTCTGTATCGGTTGAGCAAAATATCGGGGCAAAACACTGGCAACTACAAGACAAACATTGCAGATAGGATAGAGCAGATTTTCGAGACAGCCCCTTTCGTCAAGATCGTGGAACATCACACTTTAATGACAACTCACAAGATGTGCGCAAACTGGAGTACCATACCAAACTTCAGATTCTTGGCTGGAACCTACGACATGTTTTTCTCCCGGATTGAGCATCTATATTCAGCGATTAGAGTAGGCACAGTCGTTACTGCTTATGAAGACTGCTCAGGGCTGGTATCGTTTACAGGGTTCATAAAGCAAATAAATCTCACCGCGAGAGAAGCGATACTGTATTTCTTTCACAAGAACTTTGAGGAGGAGATAAGAAGAATGTTTGAGCCGGGTCAGGAGACCGCCGTTCCTCATTCCTATTTCATTCACTTTCGCTCATTGGGCTTGAGTGGGAAGTCTCCGTATTCATCAAATGCAGTCGGCCACGTATTTAATCTCATCCACTTTGTTGGATGTTATATGGGTCAAGTCAGGTCTCTTAATGCAACGGTTATCGCTGCGTGTGCCCCTCATGAGATGTCTGTTCTTGGGGGGTATTTGGGGGAGGAGTTTTTTGGAAAAGGGACATTTGAAAGAAGATTCTTCAGAGATGAGAAAGAACTTCAAGAATACGAGGCGGCTGAATTGACCAAGACTGACATCGCGTTGGCTGATGACGGAACAGTCAATTCTGATGACGAGGATTACTTCTCGGGTGAAACTAGGAGTCCTGAAGCTGTTTATACTCGGATCATGATGAATGGAGGCCGACTAAAAAGATCACACATAAGGAGATATGTCTCAGTCAGTTCCAATCATCAAGCTCGCCCCAACTCATTCGCCGAGTTTCTAAACAAGACATATTCTAATGACTCA
>15-GABONRABV
ATGGATGCCGACAaGATTGTATTCAAAGTCAATAATCAGGTGGTCTCTTTGAAGCCTGAGATTATCGTGGATCAATATGAGTACAAGTACCCTGCTATCAAAGATCTGAAAAAACCCTGTATAACCCTAGGGAAAGCCCCCGACTTAAACAAAGCATACAAATCGGTTTTATCAGGCATGAATGCCGCCAAaCTTGATCCTGATGATGTATGTTCCTACCTGGCAGCAGCAATGCAGTTCTTTGAGGGGACGTGTCCGGAAGATTGGACCAGCTATGGAATCTTGATTGCACGAAAAGGGGACAAGATCACCCCAGATTCTCTGGTGGAAATAAAACGTACTGATGTAGAAGGGAATTGGGCTCTGACAGGAGGCATGGAACTGACAAGGGACCCCACTGTCTCTGAGCACGCATCTTTGGTCGGTCTTCTCCTGAGTCTGTATAGGTTGAGCAAAATATCAgGACAAAACACTGGTAaCTATAAAACAAACATAGCAgATAGAATAGAGCAGATTTTCGAGACAGCCCCTTTTATTAAAATCGTGGAGCACCATACTCTGATGACAACTCACAAAATGTGTGCTAATTGGAGCACCATACCGAATTTCAGATTTTTGGCTGGAACCTACGACATGTTCTTCTCCCGgATTGAGCATCTATaTTCAGCTATCATAGTAGgCACAGTTGTTACTGCTtATGAAGACTGTTCAGGGCTGgTATCGTTTACTGggTTCATAAAGCAGATCAATCTCACCGCAaGAGAAGCAaTACTATATTtCTTCCATAAAAACTTTGAGGAAGAGATAAGAAGAATGTTCGAGCCAGGGCAGGAAACAGCTGTTCCTCACTCTTATTTCATTCACTTCCGTTCACTAGGCTTGAGTGGGAAGTCCCCTTACTCTTCGAATGCCGTTGGTCATGTGTTCAACCTCATTCACTTTGTTGGATGCTATATGGGTCAAGTCAGATCCCTAAATGCAACGGTTATTGCTGCATGTGCTCCTCATGAGATGTCTGTTCTAGGGGGCTATCTAGGAGAGGAATTCTTCGGGAAAGGCACATTCGAAAGAAGATTCTTCAGGGATGAGAAAGAACTTCAAGAATATGAGGCGGCTGAACTGACTAAGACTGACGTGGCATTGGCAGATGATGGAACTGTCAACTCTGATGACGAGGACTACTTCTCCGGGGAAACCAGAAGTCCAGAAGCTGTTTATACTCGAATCATGATGAATGGAGGTCGACTAAAGAGATCGCATATACGGAGATATGTCTCAGTCAGTTCCAATCATCAAGCCCGTCCAAACTCATTCGCCGAGTTTCTAAACAAGACATATTCGAGTGACTCA
>16-PeruRABV
ATGGATGCCGACAAGATTGTATTCAAAGTCAATAATCAGGTGGTCTCTTTGAAGCCTGAGATTATCGTGGATCAATATGAGTACAAGTACCCTGCTATCAAAGACTTGAAAAAGCCCTGTATAACCTTGGGGAAAGCCCCCGACTTAAACAAAGCATACAAGTCAGTTTTATCAGGCATGAACGCCGCCAAACTAGATCCTGATGATGTGTGTTCCTACTTGGCAGCAGCAATGCAGTTCTTTGAGGGGACATGTCCGGAAGACTGGACCAGCTATGGAATCCTGATTGCACGAAAAGGCGATAAGATCACCCCAGATTCTCTTGTGGAGATAAAACGTACTGATGTAGAGGGAAATTGGGCCCTGACAGGAGGCATAGAGCTGACAAGGGACCCTACTGTCTCCGAGCATGCGTCTTTAGTTGGTCTTCTTTTAAGCCTATATAGGCTGAGCAAAATATCAGGACAAAACACCGGCAACTATAAGACAAACATTGCAGATAGGATAGAGCAGATTTTCGAGACAGCCCCCTTTGTTAAAATCGTGGAGCACCACACTCTAATGACAACTCACAAAATGTGTGCCAATTGGAGCACTATACCGAACTTCAGATTTTTGGCTGGGACCTACGACATGTTTTTCTCCCGGATTGAGCATCTATATTCAGCAATCAGGGTAGGCACAGTTGTCACTGCTTATGAAGACTGCTCAGGGCTGGTATCGTTTACAGGGTTCATAAAACAGATTAATCTCACCGCAAGAGAAGCAATACTATATTTCTTCCACAAGAACTTTGAGGAAGAGATAAGAAGAATGTTCGAGCCAGGGCAGGAGACAGCTGTTCCTCACTCTTATTTCATCCACTTCCGTTCACTAGGCTTGAGTGGAAAGTCTCCTTATTCATCAAATGCCGTTGGTCATGTGTTCAATCTCATTCATTTTGTCGGATGCTACATGGGTCAAGTCCGATCCCTTAATGCAACAGTTATTGCCGCCTGTGCCCCTCATGAGATGTCTGTTCTAGGGGGCTATCTTGGAGAGGAATTCTTCGGGAAAGGGACGTTTGAAAGAAGATTCTTTAGAGATGAAAAAGAGCTTCGAGAATATGAGGCGGCTGAACTAATAAAGACTGACGTGGCACTGGCAGACGACGGAACTGTCAACTCCGACGACGAGGACTACTTCTCCGGTGAGACCAGAAGTCCAGAAGCTGTTTATACTCGAATCATGATGAATGGAGGTCGACTGAAGAGATCGCATATTCGGAGATATGTCTCAGTCAGTTCAAATCATCAAACCCGTCCAGGCTCATTCGCTGAGTTCCTAAACAAGACGTATTCGAGTGACTCA
>17-ArizonaBatRABV
ATGGATGCCGACAAGATTGTATTTAAAGTCAAGAATCAGGTGGTCTCCTTGAAGCCTGAGATCATCGTGGACCAATATGAGTACAAGTACCCGGCAATCAAGGACTCGAGGAAGCCCAGTATAACCTTAGGAAAAGCCCCTGACTTAAACAAAGCATACAAGTCAATTTTGTCTGGCATGAATGCAGCCAAGCTTGACCCTGACGATGTATGCTCTTATCTAGCAGCTGCAATGCAGTTTTTTGAGGGTGCATGTCCCGATGACTGGGTTAGCTACGGGATCTTGATAGCACGGAAGGGCGACAAGATCACCCCAGGCACTCTTGTGGATATAAGACGTACCAATGTGGAAGGGAGTTGGGCTCTAACAGGGGGTATGGAGTTGACAAGAGATCCCACTGTTCCAGAGCATGCATCCTTGGTCGGTCTTCTCTTGAGTTTGTATAGGTTAAGCAAAATATCAGGACAGAACACTGGCAATTACAAGACAAACATTGCAGACAGAATAGAGCAAATTTTCGAGACAGCCCCTTTTGTCAAGATTGTAGAGCATCATACGTTGATGACAACCCACAAGATGTGCGCCAACTGGAGTACCATACCGAACTTCAGATTCCTAGCCGGAACCTATGACATGTTTTTCTCCCGGATTGAACATCTGTATTCAGCAATCAGGGTAGGCACAGTAGTTACTGCTTATGAGGACTGCTCAGGGTTGGTGTCTTTTACAGGGTTCATAAAGCAAATAAATCTCACTGCAAGAGAAGCGCTGCTATACTTCTTCCACAAGAACTTCGAAGAAGAGATAAGAAGGATGTTTGAGCCGGGGCAGGAAACTGCAATTCCTCACTCTTATTTCATCCATTTTCGCTCATTAGGCCTGAGCGGGAAGTCTCCATACTCATCGAATGCGGTTGGTCATGTTTTCAACCTCATTCACTTTGTTGGATGTTACATGGGCCAAGTGAGATCTCTGAATGCAACAGTTATTGCTACATGTGCCCCACATGAGATGTCTGTTCTTGGGGGTTACTTAGGGGAGGAGTTTTTTGGAAAAGGGACTTTTGAGAGAAGATTCTTCAGGGATGAGAAAGAACTTCAAGAATATGAAGCGGCTGAACTGACCAAGACAGAAGTGGCTTTGGCAGATGACGGAACCGTCAACTCTGATGATGAGGACTACTTCTCAAGTGAAACCAGGAGTCCTGAGGCGGTTTACACCCGAATCATGATGAATGGAAGTCGATTGAAAAGATCACACATAAGGAGGTATGTCTCAGTCAGCTCCAATCATCAGGCCCGTCCTAACTCATTCGCTGAATTTTTGAACAAGACATACTCAAGTGATTCT
>18-ArizonaBatRABV
ATGGATGCCGACAAGATTGTATTTAAAGTCAAGAATCAGGTGGTCTCTCTGAAGCCTGAAATTATTGTGGACCAATATGAGTACAAGTACCCGGCTATCAAAGACTCTAGGAAGCCCAGTATAACCTTGGGAAAAGCCCCTGACTTGAACAAGGCATACAAATCAATTTTATCCGGCATGAATGCAGCCAAACTAGACCCTGATGATGTATGCTCTTATCTGGCAGCCGCAATGCAGTTCTTTGAGGGAGCATGTCCTGATGACTGGATCAGCTATGGAATCCTGATAGCACGAAGGGGAGACAAGATCACCCCAGAATCTCTCGTAGACATCAGGCGTACCAATGTGGAAGGGAATTGGGCTCTAACAGGGGGTATGGAGTTGACTAGGGACCCCACTGTTTCTGAACATGCATCTTTGGTTGGTCTTCTCTTGAGTTTGTATAGGTTGAGTAAAATATCTGGACAGAACACCGGCAATTACAAGACAAACATCGCAGATAGGATAGAGCAGATTTTCGAGACGGCCCCCTTTGTAAAGATTGTGGAACATCATACTTTAATGACAACCCATAAAATGTGCGCCAACTGGAGTACCATACCTAACTTCAGATTTCTGGCTGGGACCTATGACATGTTTTTCTCCCGGATTGAACATCTGTATTCCGCGATTAGAGTAGGCACAGTTGTTACTGCTTATGAGGACTGCTCAGGGTTGGTGTCATTCACGGGGTTTATAAAGCAAATAAATCTTACTGCGAGAGAAGCTCTGCTATATTTCTTCCATAAGAACTTTGAGGAAGAGATAAGAAGAATGTTTGAACCGGGGCAGGAGACTGCAGTTCCTCACTCCTATTTCATCCATTTCCGTTCCTTGGGCTTGAGTGGGAAATCGCCATACTCATCAAATGCAGTTGGCCATGTGTTCAATCTCATTCACTTTGTCGGGTGCTACATGGGTCAGGTGAGATCTTTGAATGCCACGGTTATTGCCACATGTGCCCCGCATGAGATGTCTGTTCTTGGGGGATACTTGGGGGAGGAGTTTTTTGGAAAAGGGACTTTTGAGAGAAGATTCTTCAGAGACGAGAGAGAACTTCAGGAATATGAAGCGGCTGAGTTGATGAGGACTGATACGGCATTGGCAGATGACGGGACCGTCAACTCTGATGACGAGGACTACTTCTCTGGTGAGACCCGGAGTCCGGAGGCGGTTTATACCCGAATCATGATGAATGGAGGTAGACTGAAAAGATCACATATAAGGAGGTATGTATCAGTCAGCTCCAATCATCAAGCTCGACCCAATTCATTTGCTGAGTTCTTAAACAAGACATATTCGAATGACTCA
>19-TennesseeBatRABV
ATGGATGCCGACAAGATTGTATTTAAAGTCAAGAATCAGGTGGTCTCCTTGAAGCCTGAGATCATCGTAGACCAATATGAGTACAAGTACCCGGCAATCAAGGACTCTAGGAAGCCCAGTATAACCTTAGGAAAAGCCCCTGACTTAAACAAAGCATACAAGTCAATTTTGTCTGGCATGAATGCAGCCAAGCTCGACCCTGACGATGTATGCTCTTATCTAGCAGCTGCAATGCAGTTCTTTGAGGGAGCATGTCCCGATGACTGGATTAGCTACGGAATCCTGATAGCACGGAAGGGCGACAAGATCACCCCAGGCTCTCTTGTGGATATAAGACGTACCAATGTGGAAGGGAGTTGGGCTCTAACAGGGGGTATGGAGTTGACAAGAGATCCTACTGTTCCAGAGCAAGCATCCTTGGTCGGTCTTCTCTTGAGTTTGTATAGGTTAAGCAAAATATCAGGACAGAACACCGGCAATTACAAGACAAACATTGCAGACAGAATAGAGCAAATTTTCGAGACAGCCCCTTTTGTCAAGATTGTAGAGCATCATACTTTGATGACAACCCACAAAATGTGCGCTAATTGGAGTACGATACCGAACTTCAGATTCCTAGCCGGAACCTATGACATGTTTTTCTCCCGGATTGAACATCTGTATTCAGCAATTAGGGTGGGCACAGTAGTTACTGCTTATGAAGACTGCTCAGGGTTGGTGTCTTTTACGGGGTTCATAAAGCAAATAAATCTCACTGCAAGAGAAGCTCTGCTATACTTCTTCCACAAGAACTTCGAAGAAGAGATAAGAAGGATGTTTGAGCCGGGGCAAGAAACTGCAGTTCCTCACTCTTATTTCATCCATTTTCGCTCACTAGGCCTGAGCGGGAAGTCTCCATACTCATCGAACGCGGTTGGTCATGTTTTTAACCTCATTCACTTTGTTGGATGTTACATGGGCCAAGTGAGATCTCTGAATGCAACGGTTATTGCTACGTGTGCCCCACATGAGATGTCTGTTCTTGGGGGTTACTTAGGGGAGGAGTTTTTCGGGAAAGGGACTTTTGAGAGAAGATTCTTCAGGGATGAGAAAGAACTTCAAGAATATGAAGCAGCCGAACTGACCAAGACAGAAGTGGCTTTGGCAGATGACGGAACTGTCAACTCTGATGATGAGGACTACTTCTCAAGTGAGACCAGGAGTCCTGAGGCGGTTTACACCCGAATCATGATGAATGGAGGTCGATTAAAAAGATCACACATAAGGAGATATGTCTCAGTCAGCTCCAATCATCAGGCCCGTCCTAACTCATTCGCCGAATTTTTGAACAAGACATACTCAAGTGATTCT
>20-TennesseeBatRABV
ATGGATGCCGACAAGATTGTATTTAAAGTCAAGAATCAGGTGGTCTCCTTGAAGCCTGAGATCATCGTGGACCAATATGAGTACAAGTACCCGGCAATCAAGGACTCGAGGAAGCCCAGTATAACTTTAGGAAAAGCCCCTGATTTAAACAAAGCATACAAGTCGATTTTGTCTGGCATGAATGCAGCCAAGCTCGACCCTGACGATGTATGCTCTTATCTAGCAGCTGCAATGCAGTTCTTTGAGGGAGCATGTCCTGATGACTGGATTAGCTACGGAATCTTGATAGCACGGAAGGGCGACAAGATCACCCCAGGTTCTCTTGTGGATATAAGACGCACCAATGTGGAAGGGAGTTGGGCTCTAACAGGGGGTATGGAGTTGACAAGGGATCCTACTGTTCCAGAGCATGCATCCTTGGTCGGTCTTCTCTTGAGTTTGTATAGGTTGAGCAAAATATCAGGACAGAACACTGGCAATTACAAGACAAACATTGCAGACAGAATAGAGCAAATTTTTGAGACAGCCCCTTTTGTCAAGATTGTGGAGCATCATACTTTGATGACAACCCACAAAATGTGCGCTAACTGGAGTACAGTACCGAACTTCAGATTCCTAGCCGGAACCTATGACATGTTTTTCTCCCGGATTGAACACCTATATTCAGCAATTAGGGTAGGCACAGTAGTCACTGCTTATGAGGACTGCTCAGGGTTGGTGTCTTTTACAGGGTTCATAAAGCAAATAAACCTCACTGCAAGAGAAGCGCTGCTATACTTCTTCCACAAGAACTTCGAAGAAGAGATAAGAAGGATGTTTGAGCCGGGGCAAGAAACTGCAGTTCCTCACTCTTATTTCATCCATTTTCGTTCGTTAGGCCTGAGCGGGAAGTCTCCGTATTCATCGAACGCGGTTGGTCACGTTTTCAACCTCATTCACTTCGTTGGATGTTACATGGGCCAAGTGAGATCTCTGAATGCAACGGTTATTGCCACATGTGCCCCACATGAGATGTCTGTTCTTGGGGGTTACTTAGGGGAGGAGTTTTTTGGGAAAGGAACTTTTGAGAGAAGATTCTTCAGAGATGAGAAAGAACTTCAAGAATATGAAGCAGCTGAACTGACCAAGACAGAAGTGGCTTTGGCAGATGACGGGACCGTCAACTCTGATGATGAGGACTACTTCTCAAGTGAGACCAGGAGTCCTGAAGCGGTTTACACCCGAATCATGATGAATGGAGGTCGATTGAAAAGATCACACATAAGGAGGTATGTCTCAGTCAGCTCTAATCATCAGGCCCGTCCTAACTCTTTCGCTGAATTTTTAAACAAGACATACTCAAGTGATTCT
>21-TennesseeBatRABV
ATGGATGCCGACAAGATTGTATTTAAAGTCAAGAATCAGGTGGTCTCCTTGAAGCCTGAGATCATCGTGGACCAATATGAGTACAAGTACCCGGCAATCAAGGACTCGAGGAAGCCCAGTATAACCTTAGGAAAAGCCCCTGATTTAAACAAAGCATACAAGTCGATTTTGTCTGGCATGAATGCAGCCAAGCTCGACCCTGACGATGTATGCTCTTATCTAGCAGCTGCAATGCAGTTCTTTGAGGGAGCATGTCCTGATGACTGGATTAGCTACGGAATCTTGATAGCACGGAAGGGCGACAAGATCAACCCAGGTTCTCTTGTGGATATAAGACGCACCAATGTGGAAGGGAGTTGGGCTCTGACAGGGGGTATGGAGTTGACAAGGGATCCTACTGTTCCAGAGCATGCATCCTTGGTCGGTCTTCTCTTGAGCTTGTATAGGTTGAGCAAAATATCAGGACAAAACACTGGCAATTACAAGACAAACATTGCAGACAGAATAGAGCAAATTTTCGAGACAGCCCCTTTTGTCAAGATTGTAGAGCATCATACTTTGATGACAACCCACAAAATGTGTGCTAACTGGAGTACCATACCGAACTTCAGATTCCTAGCCGGAACCTATGACATGTTTTTCTCCCGGATTGAACACCTGTATTCAGCAATTAGGGTAGGCACAGTAGTCACTGCTTATGAGGACTGCTCAGGGTTGGTGTCTTTTACAGGGTTCATAAAGCAAATAAACCTCACTGCAAGAGAAGCGCTGCTATACTTCTTCCACAAGAACTTCGAAGAAGAGATAAGAAGGATGTTTGAGCCGGGGCAGGAAACTGCAGTTCCTCACTCTTATTTCATCCATTTTCGTTCATTAGGCCTGAGCGGGAAGTCTCCATACTCATCGAATGCGGTTGGTCACGTTTTCAACCTCATTCACTTCGTTGGATGTTACATGGGCCAAGTGAGATCTCTGAATGCAACGGTTATTGCCACATGTGCCCCACATGAGATGTCTGTTCTTGGGGGTTACTTAGGGGAGGAGTTTTTTGGGAAAGGAACTTTTGAGAGAAGATTCTTCAGGGATGAGAAAGAACTTCAAGAATATGAAGCAGCTGAACTGACCAAGACAGAAGTGGCTTTGGCAGATGACGGGACCGTCAACTCTGATGATGAGGACTACTTCTCAAGTGAGACCAGGAGTCCTGAAGCGGTTTACACCCGAATCATGATGAATGGAGGTCGATTGAAAAGATCACACATAAGGAGGTATGTCTCAGTCAGCTCCAATCATCAGGCCCGTCCTAACTCTTTCGCTGAATTTTTAAACAAGACATACTCAAGTGATTCT
>22-WashingtonBatRABV
ATGGATGCAGACAAGATTGTATTTAAAGTCAAGAATCAGGTGGTCTCCTTGAAGCCTGAGATCATCGTGGACCAATATGAGTACAAGTACCCGGCAATCAAAGACTCGAGGAAGCCCAGTATAACCTTGGGAAAAGCCCCTGACTTGAACAAAGCATACAAGTCAATTTTGTCTGGCATGAATGCAGCCAAGCTCGACCCTGATGATGTATGCTCTTATCTAGCAGCTGCAATGCAGTTCTTTGAGGGAGCGTGTCCCGATGACTGGGTTAGCTACGGAATCCTGATAGCGCGGAGGGGCGACAAGATCACCCCAAATTCTCTTGTGGATATAAGACGTACTAATGTGGAAGGGAATTGGGCTCTAACAGGGGGTATGGAGTTGACAAGGGATCCCACTGTTCCAGAGCATGCATCCTTGGTTGGTCTTCTCCTAAGTTTGTATAGGTTGAGCAAAATATCAGGACAGAACACTGGCAATTACAAGACAAACATTGCAGATAGAATAGAGCAAATTTTCGAGACAGCCCCTTTTGTGAAGATTGTGGAGCATCATACTTTGATGACAACCCACAAAATGTGCGCTAACTGGAGTACCATACCGAACTTCAGATTCCTAGCTGGGACCTATGACATGTTTTTCTCTCGGATTGAACATCTATATTCAGCAATTAGGGTAGGCACAGTAGTCACTGCTTATGAGGACTGTTCAGGGTTGGTGTCGTTTACAGGGTTTATAAAGCAAATAAATCTCACTGCAAGGGAAGCGCTGCTATACTTCTTCCACAAGAACTTCGAAGAAGAAATAAGAAGGATGTTTGAGCCGGGGCAGGAGACTGCAGTTCCTCACTCTTATTTCATCCATTTTCGTTCGTTGGGCCTGAGCGGGAAATCTCCATATTCATCAAACGCAGTTGGTCACGTTTTCAACCTCATTCACTTTGTTGGATGTTACATGGGTCAAGTGAGATCTTTGAATGCAACGGTTATTGCTACATGTGCCCCACATGAGATGTCTGTCCTTGGGGGTTACTTGGGGGAGGAGTTTTTTGGAAAAGGGACTTTTGAGAGAAGATTCTTCAGGGACGAGAAGGAACTTCAGGAATATGAGGCAGCTGAACTGACCAAGACTGAAGTGGCTTTGGCAGATGACGGAACCGTCAACTCTGATGATGAGGATTACTTCTCTAGTGAAACCAGGAGTCCTGAGGCGGTTTACACCCGAATCATGATGAATGGAGGTAGATTGAAAAGATCACACATAAGGAGATATGTCTCAGTCAGCTCCAATCATCAGGCTCGTCCCAATTCATTCGCTGAGTTTTTGAACAAGACATACTCAAGTGATTCT
>23-WashnigtonBatRABV
ATGGATGCCGACAAGATTGTATTTAAGGTCAATAACCAGGTGGTTTCTCTGAAGCCTGAAATTATTGTAGATCAGTATGAATACAAGTACCCGGCTATCAAGGACTCGAAGAAGCCCAGTATAACCTTAGGAAAAGCCCCTGACTTGAACAAAGCATACAAGTCAATTTTATCCGGCATGAATGCAGCCAAGCTTGACCCTGATGATGTATGTTCTTATCTAGCGGCTGCAATGCAGTTCTTTGAGGGAGCATGTCCTGAGGACTGGACCAGCTATGGAATCCTGATTGCACGGAAGGGAGACAAGATCACCCCAGATTCTCTTGTGGACATAAAACGTACTCATGTGGAGGGGAATTGGGCTCTAACCGGGGGTATGGATTTGACGAGGGACCCCACCGTTTCGGAGCATGCATCTTTAGTTGGTCTTCTCTTGAGTCTGTATAGGTTGAGCAAAATATCTGGACAGAACACCGGCAATTACAAGACAAATATCGCAGATAGAATAGAGCAGATTTTCGAGACGGCCCCCTTTGTAAAGATCGTAGAACATCATACTTTGATGACAACCCACAAAATGTGCGCTAACTGGAGTACCATACCGAACTTCAGATTCCTAGCCGGAACCTACGACATGTTTTTCTCCAGGATTGAACATCTGTATTCAGCAATTAGAGTGGGAACAGTTGTTACCGCTTATGAGGACTGCTCAGGGTTGGTGTCGTTTACAGGGTTTATAAAGCAAATAAATCTTACTGCAAGAGAAGCAATACTATATTTCTTCCACAAGAACTTTGAGGAAGAGATAAGAAGAATGTTTGAGCCTGGTCAGGAGACCGCAGTTCCTCATTCCTATTTCATCCATTTTCGTTCATTGGGCCTGAGTGGGAAATCTCCGTATTCGTCAAATGCAGTTGGTCACGTGTTCAACCTCATTCACTTCGTTGGATGTTATATGGGTCAAGTGAGATCTTTGAATGCAACGGTTATTGCCACATGTGCCCCGCATGAGATGTCTGTTCTTGGGGGTTATTTGGGGGAGGAGTTTTTTGGAAAAGGGACCTTCGAAAGAAGATTCTTCAGGGACGAGAAAGAACTTCAAGAATATGAAGCAGCCGAATTAACGAAAACTGAGGTAGCCTTGGCAGATGACGGAACAGTCAATTCCGATGATGAGGACTACTTCTCTAGTGAAACTAGGAGCCCAGAAGCAGTTTATACTCGAATCATGATGAATGGAGGCAGACTAAAAAGATCACACATAAGGAGATACGTCTCAGTTAGTTCCAATCATCAAGCTCGCCCCAATTCCTTCGCTGAGTTTCTGAACAAGACATACTCGAGTGATTCG
>24-WashingtonBatRABV
ATGGATGCCGACAAGATTGTGTTTAAAGTCAATAATAAGGTGGTTTCTCTGAAGCCTGAAATTATAGTAGATCAATATGAGTACAAGTACCCGGCTATCAAAGATTTGAAGAAGCCCAGTATAACCTTAGGAAAGGCCCCTGACTTGAACAAGGCATACAAGTCAGTCTTATCCGGCATGAATGCAGCCAAGCTTGACCCTGATGATGTATGCTCTTATCTGGCAGCTGCAATGCAGTTCTTTGAAGGGACATGTCCTGATGACTGGACCAGCTATGGAATCCTGATTGCACGGAAGGGAGACAAGATCACTCCAAATTCTCTTGTGGACATCAAACGTACTAATGTGGAAGGGAACTGGGCTCTAACAGGGGGTATGGAGTTGACAAGAGACCCCACCGTTCCGGAGCATGCATCGTTAGTTGGTCTTCTCTTGAGTCTGTATAGATTGAGCAAAATATCTGGACAGAACACTGGCAATTATAAAACAAACATCGCTGATAGAATAGAGCAAATTTTCGAGACGGCCCCCTTTGTAAAGATCGTAGAACATCATACCTTGATGACAACCCACAAAATGTGCGCTAACTGGAGCACCATACCGAATTTCAGATTTCTAGCCGGAACCTACGACATGTTTTTCTCCCGGATCGAACATCTGTATTCAGCAATTAGAGTGGGCACAGTTGTCACTGCTTATGAGGACTGCTCAGGATTGGTGTCGTTCACCGGGTTTATAAAGCAAACAAATCTCACCGCAAGAGAAGCAATATTATATTTCTTCCATAAGAACTTTGAAGAAGAGATAAGAAGAATGTTTGAGCCTGGGCAGGAAACCGCAGTTCCTCACTCCTATTTCATCCATTTTCGTTCATTGGGCCTGAGTGGGAAATCTCCATATTCATCAAATGCAGTGGGTCACGTGTTCAATCTCATTCACTTTGTGGGATGTTATATGGGTCAAGTAAGATCTTTAAATGCAACGGTTATTGCCGCATGTGCCCCGCATGAGATGTCTGTTCTCGGGGGTTATCTTGGGGAGGAGTTTTTTGGAAAGGGGACTTTTGAGAGAAGATTCTTTAGGGACGAGAAAGAACTGCAGGAATATGAGGCAGCTGAGTCAACAAAGACTGATGTGGCCTTGGCAGATGACGGAACAGTCAATTCTGATGACGAGGACTACTTCTCTGGTGAAACCAGGAGTCCGGAGGCAGTTTATACTCGGATCATGATAAATGGGGGTAGATTGAAAAGATCACACATAAGGAGATATGTCTCAGTAAGTTCCAATCATCAAGCTCGCCCTAATTCATTCGCTGAGTTTCTAAACAAGACATACTCTAATGATTCA
>25-WashingtonBatRABV
ATGGATGCAGACAAGATTGTATTTAAAGTCAAGAATCAGGTGGTCTCCTTGAAGCCTGAGATCATCGTGGACCAATATGAGTACAAGTACCCGGCAATCAAAGACTCGAGGAAGCCCAGTATAACCTTGGGAAAAGCCCCTGACTTGAACAAAGCATACAAGTCAATTTTGTCTGGCATGAATGCAGCCAAGCTCGACCCTGATGATGTATGCTCTTATCTAGCAGCTGCAATGCAGTTCTTTGAGGGAGCGTGTCCCGATGACTGGGTTAGCTACGGAATCCTGATAGCGCGGAGGGGCGACAAGATCACCCCAAATTCTCTTGTGGATATAAGACGTACTAATGTGGAAGGGAATTGGGCTCTAACAGGGGGTATGGAGTTGACAAGGGATCCCACTGTTCCAGAGCATGCATCCTTGGTTGGTCTTCTCCTAAGTTTGTATAGGTTGAGCAAAATATCAGGACAGAACACTGGCAATTACAAGACAAACATTGCAGATAGAATAGAGCAAATTTTCGAGACAGCCCCTTTTGTGAAGATTGTGGAGCATCATACTTTGATGACAACCCACAAAATGTGCGCTAACTGGAGTACCATACCGAACTTCAGATTCCTAGCTGGGACCTATGACATGTTTTTCTCTCGGATTGAACATCTATATTCAGCAATTAGGGTAGGCACAGTAGTCACTGCTTATGAGGACTGTTCAGGGTTGGTGTCGTTTACAGGGTTTATAAAGCAAATAAATCTCACTGCAAGGGAAGCGCTGCTATACTTCTTCCACAAGAACTTCGAAGAAGAAATAAGAAGGATGTTTGAGCCGGGGCAGGAGACTGCAGTTCCTCACTCTTATTTCATCCATTTTCGTTCGTTGGGCCTGAGCGGGAAATCTCCATATTCATCAAACGCAGTTGGTCACGTTTTCAACCTCATTCACTTTGTTGGATGTTACATGGGTCAAGTGAGATCTTTGAATGCAACGGTTATTGCTACATGTGCCCCACATGAGATGTCTGTCCTTGGGGGTTACTTGGGGGAGGAGTTTTTTGGAAAAGGGACTTTTGAGAGAAGATTCTTCAGGGACGAGAAGGAACTTCAGGAATATGAGGCAGCTGAACTGACCAAGACTGAAGTGGCTTTGGCAGATGACGGAACCGTCAACTCTGATGATGAGGATTACTTCTCTAGTGAAACCAGGAGTCCTGAGGCGGTTTACACCCGAATCATGATGAATGGAGGTAGATTGAAAAGATCACACATAAGGAGATATGTCTCAGTCAGCTCCAATCATCAGGCTCGTCCCAATTCATTCGCTGAGTTTTTGAACAAGACATACTCAAGTGATTCT
>26-ArizonaBatRABV
ATGGATGCCGACAAGATTGTATTCAAAGTCAATAATAAGGTGGTCTCTCTGAAGCCTGAAATTATCGTGGACCAGTATGAGTACAAGTACCCGGCTATCAAGGACTTAAAGAGGCCCAGTATAACCTTAGGAAAAGCCCCTGACTTGAACAAAGCATACAAATCGGTTTTATCTGGCATGAATGCAGCCAAGCTCGACCCTGATGATGTATGCTCTTATCTAGCAGCCGCAATGCAGTTCTTCGAGGGAGTATGTCCTGATGACTGGACCAGCTACGGAATCCTGATAGCACGGAGGGGAGACAAGATCACCCCAAATTCTCTTGTGGACATAAAACGCACCGATGTGGAAGGGAACTGGGCTCTAACAGGAGGTATGGAGTTAACGAGGGACCCCACTGTTTCGGAGCATGCATCTTTGGTTGGTCTTCTCTTGAGTCTGTATAGGTTGAGCAAAATATCTGGACAGAACACCGGCAATTACAAGACAAACATCGCAGATAGGATAGAGCAGATTTTTGAAACAGCCCCTTTTGTAAAGATCGTAGAACATCATACTTTGATGACAACCCACAAAATGTGCGCTAACTGGAGTACCATACCGAACTTCAGATTCCTAGCCGGGACCTATGACATGTTTTTCTCCCGGATTGAACATCTATATTCAGCGATTAGAGTGGGCACAGTTGTCACTGCTTATGAGGACTGCTCAGGGTTGGTGTCATTTACAGGGTTTATAAAGCAAATAAATCTCACTGCGAGAGAAGCACTACTATATTTCTTCCACAAGAACTTTGAAGAAGAGATAAGAAGAATGTTTGAGCCGGGGCAAGAGACTGCAGTTCCTCACTCCTATTTCATCCATTTCCGTTCGTTGGGCCTGAGCGGTAAATCTCCGTACTCATCAAATGCAGTTGGTCATGTGTTCAACCTCATTCACTTTGTTGGATGTTATATGGGTCAGGTGAGATCTCTGAATGCAACAGTGATTGCCACATGTGCCCCACATGAGATGTCTGTTCTTGGGGGTTATTTGGGGGAGGAGTTTTTTGGAAAAGGGACTTTTGAGAGAAGATTCTTCAGGGACGAGAAAGAACTTCAGGAATATGAGGCAGCTGAATCAACTAAGACTGAAGTAGCCTTGGCTGATGACGGAACCGTCAATTCTGATGACGAGGACTACTTCTCTAGTGAGACCAGGAGTCCGGAGGCAGTCTACACTCGAATCATGATGAATGGAGGTAGACTGAAAAGATCACACATAAGGAGGTATGTCTCAGTCAGCTCCAATCATCAAGCTCGCCCCAACTCATTCGCCGAGTTTTTAAACAAGACATACTCGAGTGATTCA
>27-AlabamaBatRABV
ATGGATGCTGACAAGATTGTATTTAAAGTCAAGAATCAGGTGGTCTCCTTGAAGCCTGAGATCATCGTGGACCAATATGAGTACAAGTACCCGGCAATCAAAGACTCGAGGAAGCCCAGTATAACCTTAGGAAAAGCCCCTGACTTAAACAAAGCATACAAGTCAATTTTGTCTGGCATGAATGCAGCCAAGCTCGACCCTGACGATGTATGCTCTTATCTAGCGGCTGCAATGCAGTTCTTTGAGGGAGCATGTCCCGATGATTGGATTAGCTACGGAATCCTGATAGCACGGAAGGGCGACAAAATCACCCCAGGCTCTCTTGTGGATATCAGACGTACTAATGTGGAAGGGAGTTGGGCTCTAACAGGGGGTATGGAGTTGACAAGAGATCCCACTGTTCCAGAGCATGCATCCTTGGTCGGTCTTCTCTTGAGTTTGTATAGGTTGAGCAAAATATCAGGACAGAACACTGGCAATTACAAGACAAACATTGCAGACAGAATAGAGCAAATTTTCGAGACAGCCCCTTTTGTCAAGATTGTGGAGCATCATACTTTGATGACAACCCACAAAATGTGTGCCAACTGGAGTACTATACCGAACTTCAGATTCCTAGCCGGAACCTATGACATGTTTTTCTCCCGGATTGAACATCTGTATTCAGCTATTAGGGTAGGCACAGTAGTTACTGCTTATGAGGACTGCTCAGGGCTGGTGTCTTTTACAGGGTTCATAAAGCAAATAAATCTCACTGCAAGAGAAGCGCTGCTGTACTTCTTCCACAAGAACTTCGAAGAAGAGATAAGAAGGATGTTTGAGCCTGGGCAGGAAACTGCAGTTCCTCACTCTTATTTCATCCATTTTCGCTCATTAGGCCTGAGCGGGAAGTCTCCATACTCATCGAACGCGGTTGGTCATGTTTTCAACCTCATTCACTTTGTTGGATGTTACATGGGCCAAGTGAGATCTCTGAATGCAACGGTTATTGCTACATGTGCCCCACATGAGATGTCTGTTCTTGGGGGTTACTTAGGGGAGGAGTTTTTTGGAAAAGGGACTTTTGAGAGAAGATTCTTCAGGGATGAGAAAGAACTTCAAGAATATGAAGCAGCTGAACTGACCAAGACAGAAGTGGCTTTGGCAGATGACGGAACCGTCAACTCTGATGATGAGGACTACTTCTCAAGTGAGACCAGGAGTCCTGAGGCGGTTTACACCCGAATCATGATGAATGGAGGTCGATTGAAAAGATCACACATAAGGAGGTATGTCTCGGTCAGCTCCAATCATCAGGCCCGTCCTAACTCATTCGCTGAATTTTTGAACAAGACATACTCAAGTGATTCT
>28-CaliforniaBatRABV
ATGGATGCCGACAAGATTGTATTTAAAGTCAATAATCAGGTGGTTTCTCTGAAGCCTGAGATTATCGTTGATCAATATGAGTACAAGTACCCGGCTATCAAGGACTTGAAGAAGCCCAGTATAACCTTAGGAAAAGCCCCTGATTTGAACAAAGCATACAAGTCAATTTTATCCGGCATGAATGCAGCCAAGCTTGACCCAGATGATGTATGTTCTTATCTGGCAGCTGCAATGCAGTTCTTTGAGGGAGCATGCCCTGATGACTGGACCAGCTATGGAATCCTGATTGCACGGAGGGGAGACAAGATCACTCCAGATTCTCTTGTAGACATAAAACGTACTCATGTGGAAGGGAATTGGGCTCTAACAGGGGGTATGGAGTTGACGAGAGATCCTACCGTTTCGGAGCATGCATCTTTAGTTGGTCTTCTCTTGAGTCTGTATAGGTTGAGCAAGATATCTGGACAAAACACCGGCAACTACAAAACAAACATCGCGGATAGAATAGAGCAGATTTTCGAGACGGCCCCCTTTGTAAAGATCGTGGAACATCATACTTTGATGACAACCCATAAGATGTGCGCTAACTGGAGCACCATACCGAACTTCAGATTCCTAGCTGGGACTTACGATATGTTTTTCTCCCGGATTGAACATCTGTATTCAGCAATTAGAGTGGGCACAGTTGTCACTGCTTACGAGGACTGCTCAGGGTTGGTGTCGTTTACAGGGTTTATAAAGCAAATAAATCTCACTGCAAGAGAGGCAATACTGTATTTCTTCCACAAGAACTTCGAGGAAGAGATAAGAAGAATGTTTGAGCCGGGGCAAGAAACCGCAGTTCCTCACTCCTATTTCATCCATTTTCGTTCGTTGGGCCTGAGTGGGAAATCTCCGTATTCATCAAACGCAGTCGGTCACGTGTTCAACCTCATTCACTTTGTTGGATGTTATATGGGTCAAGTGAGATCTTTGAATGCAACAGTCATTGCCACATGTGCCCCGCACGAGATGTCTGTTCTTGGGGGTTATCTGGGGGAGGAGTTTTTTGGAAAAGGGACTTTTGAAAGAAGATTCTTCAGGGATGAGAAAGAACTTCAGGAACATGAGGCAGCTGAATTAACGAAGATTGAAGTGGCCTTGGCAGATGACGGAACAGTCAATTCTGATGACGAGGACTACTTCTCTAGTGAGACCAGGAGTCCAGAGGCAGTTTATACCCGAATCATGATGAATGGAGGTAGACTAAAAAGATCACACATAAGGAGATATGTCTCAGTTAGTTCCAATCATCAAGCTCGCCCTAATTCATTCGCTGAGTTTCTAAACAAGACATACTCGAGTGATTCT
>29-BrazilBatRABV
ATGGATGCCGACAAGATTGTATTCAAGGTCAATAATCAGGTGGTCTCTCTGAAGCCTGAGATTATCGTGGACCAATATGAGTACAAGTACCCGGCTATCAAAGACCTGAAGAAGCCCAGTATAACCTTAGGAAAAGCTCCTGATTTGAATAAAGCATACAAATCAATTTTATCTGGCATGAACGCAGCCAAACTCGACCCTGATGATGTATGCTCTTATCTGGCTGCCGCGATGCAGTTCTTTGAGGGATCATGTCCTGACGACTGGACTAGCTATGGAATCCTGATAGCTCGGAAGGGAGATAAGATCACCCCTGATTCTCTTGTGGACATAAAACGAACTGATGTAGAAGGGAATTGGGCTCTAACAGGGGGCATGGAGTTGACAAGGGACCCTACTGTTTCAGAGCATGCATCTCTGGTTGGCCTTCTCTTGAGTTTGTATAGGTTGAGCAAGATCTCTGGACAGAACACCGGCAATTACAAGACAAACATCGCGGATAGAATAGAGCAGATTTTCGAGACAGCCCCCTTTGCAAAGATCGTAGAACATCATACTTTGATGACGACCCACAAAATGTGTGCTAACTGGAGTACCATACCAAATTTCAGATTTCTGGCTGGAACTTATGACATGTTTTTCTCCCGGATAGAACATCTATATTCAGCGATTAGAGTAGGCACAGTTGTCACTGCTTATGAGGACTGCTCAGGACTGGTATCATTTACAGGGTTTATAAAGCAAATAAATCTCACTGCGAGAGAAGCACTATTATATTTCTTCCACAAGAACTTTGAGGAAGAAATAAGAAGAATGTTCGAGCCTGGGCAAGAAACTGCTGTTCCCCATTCCTATTTCATCCATTTTCGTTCATTGGGCTTGAGTGGGAAATCTCCGTACTCATCCAATGCAGTTGGTCATGTATTCAACCTCATTCACTTTGTTGGATGTTATATGGGTCAGGTGAGATCTTTAAATGCAACGGTGATTGCAACATGTGCCCCGCATGAGATGTCTGTTCTTGGGGGCTATTTGGGGGAGGAGTTTTTTGGAAAAGGAACTTTTGAGAGGAGATTCTTCAGGGACGAGAAGGAACTTCAGGAATATGAGGCAGCTGAATTAACAAAAGCCGAAAAGGCCCTGGCAGATGACGGAACAGTCAATTCTGATGATGAGGATTACTTTTCCAGTGAAACTAGGAGTCCAGAAGCCGTTTACACACGAATCATGATGAATGGAGGTAGACTAAAAAGATCACACATAAGGAGGTATGTCTCAGTCAGCTCTAACCATCAAACTCGCCCTAACTCGTTTGCAGAGTTTTTAAACAAGACATATTCGAGTGACTCG
>30-MexicoBatRABV
ATGGATGCCGACAAGATTGTATTCAAGGTCAATAATCAGGTGGTCTCTCTGAAGCCTGAAATTATCGTGGACCAATATGAGTACAAATACCCGGCTATCAAAGACCTGAAGAAGCCCAGTATAACCTTAGGAAAAGCTCCTGATTTGAGCAAAGCATACAAATCAATTTTATCTGGCATGAACGCAGCCAAACTCGACCCTGATGATGTATGCTCTTATCTGGCTGCCGCAATGCAGTTCTTTGAGGGATCATGTCCTGAAGATTGGACTAGTTATGGAATCCTGATAGCTAAGAAGGGAGATAAGATCACCCCGGATTCTCTTGTGGACATAAGACGTACTGATGTGGAAGGGAATTGGGCTCTAACAGGGGGCATGGAGTTGACAAGGGACCCTACTGTTTCAGAGCATGCATCTCTGGTTGGCCTTCTCTTGAGTTTGTATAGGTTGAGCAAAATCTCTGGACAGAACACCGGCAATTACAAGACAAACATCGCGGATAGAATAGAACAGATTTTTGAGACAGCCCCCTTCGCAAAGATCGTAGAACATCACACCTTGATGACGACCCACAAAATGTGCGCTAACTGGAGTACAGTACCAAACTACCAATTTTCTGCTGGAACTTATGACATGTTTTTCTCCCGGATTGAACATCTGTATTCAGCTATTAGAGTAGGCACAGTTGTCACTGCCTATGAGGACTGCTCAGGACTGGTGTCATTTACAGGGTTTATAAAGCAAATAAATCTTACTGCGAGAGAAGCACTATTATACTTCTTCCACAAGAACTTTGAGGAAGAAATAAGAAGAATGTTCGAGCCCGGGCAAGAGACTGCTGTTCCTCATTCCTATTTCATTCATTTTCGCTCATTGGGCTTAAGTGGGAAATCTCCGTACTCGTCCAATGCAGTTGGTCATGTGTTCAATCTATTTCACCACATAGGGTGTTATATGGGTCAGGTGAGATCTTTAAATGCAACAGTGATCACAACATGTGCTCCGCATGAGATGTCTGTTCTCGGGGGCTATTTGGGGGAGGAGTTTTTCGGGAAAGGAACTTTTGAAAGGAGATTCTTCAGGGACGAGAAGGAACTTCAGGAATATGAGGCAGCTGAATTGACAAAAGCTGAAACGGCCCTGGCAGATGACGGAACTGTCAATTCTGATGATGAGGACTACTTCTCCAGTGAAACCAGGAGTCCAGAGGCAGTTTACACACGAATCATGATGAATGGAGGTAGACTAAAAAGATCACACATAAGGAGGTATGTCTCAGTCAGCTCTAATCACCAAACTCGCCCTAATTCGTTTGCGGAGTTTTTAAACAAAACATACTCAAGTGACTCG
>31-TexasSkunkRABV
ATGGATACCGACAAGATTGTATTCAAAGTCAAAAATCAGGTTGTCTCCTTGAAGCCTGAAATCATCGTAGATCAATATGAATACAAGTACCCGGCTATAAAAGACTTAAAGAAGCCCTGTATAACATTGGGAAAAGCCCCTGACCTGAACAAGGCATACAAGTCGATTTTATCCGGCATGAATGCAGCTAAGCTAGACCCGGATGATGTGTGTTCTTATTTGGCAGCTGCAATGCAATTCTTTGAAGGGACATGTCCTGAAGACTGGACTAGCTATGAAATCTTGATTGCAAGGAAGGGAGATAAGATCACTCCAAACTCTCTTGTAGACATAAAACGTACTGACGTAGAAGGGAACTGGGCTCTGACAGGGGGCCTGGAATTGACTAGGGATCCCACCATTTCAGAACATGCATCTTTGGTCGGTCTTCTCCTGAGTCTGTATAGACTTAGCAAAATATCTGGACAAAACACCGGCAATTACAAGACAAACATTGCCGATCGTATAGAACAGATTTTTGAGACGGCCCCCTTTGTGAAGATCGTAGAACATCATACTCTGATGACAACTCACAAGATGTGCGCTAACTGGAGCACCATACCGAACTTCAGATTCTTAGCCGGAACTTACGACATGTTTTTCTCTCGGATTGAACATCTGTACTCAGCAATAAGAGTGGGTACAGTTGTCACTGCTTATGAAGATTGCTCCGGGTTAGTGTCGTTTACTGGGTTTATAAAACAGATAAATCTCACTGCTAGGGAAGCAATCCTTTATTTCTTCCACAAGAATTTTGAGGAAGAGATAAGAAGAATGTTTGAGCCAGGACAAGAAACTGCAGTTCCTCACTCCTATTTCATCCATTTTCGGTCTTTGGGCCTGAGTGGGAAATCTCCATATTCGTCAAATGCAGTGGGTCACGTGTTCAACCTAATTCACTTTGTTGGATGCTACATGGGTCAAGTCAGATCTCTAAATGCGACGGTTATTGCTGCATGTGCCCCTCATGAGATGTCTGTTCTAGGGGGCTATTTGGGAGAGGAATTCTTCGGAAAAGGGACATTTGAAAGAAGGTTCTTCAGAGACGAGAAAGAACTTCAAGAATATGAGGCGGCTGAACTAACAAAGACCGACGTGGCACTGGCAGATGACGGAACCGTCAACTCTGATGACGAGGACTATTTCTCCGGTGAAACCAGAAGTCCAGAAGCTGTCTATACTCGAATCATGATGAATGGAGGTCGACTGAAGAGATATCATATACGGAGATATGTCTCAGTCAGTTCCAATCATCAAGCCCGTCCAAACTCATTCGCCGAATTTTTAAACAAGACGTATTCGAATGACTCA
>32-TexasSkunkRABV
ATGGATACCGACAAAATTGTATTCAAAGTCAAAAATCAGGTTGTCTCCTTGAAGCCTGAGATCATCGTAGATCAATATGAGTACAAGTACCCGGCTATAAAAGACTTGAAGAAGCCCTGTATAACATTGGGAAAAGCCCCTGACCTGAACAAGGCATACAAGTCGATTTTGTCCGGCATGAATGCAGCTAAGCTAGACCCGGATGATGTGTGTTCCTATTTGGCAGCTGCAATGCAATTCTTTGAAGGGACATGTCCTGAAGACTGGACTAGCTATGGAATCTTGATTGCAAGGAAGGGAGACAAGATCACTCCAAACTCTCTTGTGGACATAAAACGTACTGACGTAGAAGGGAACTGGGCTCTGACAGGGGGCCTGGAATTGACTAGGGATCCCACCATTTCAGAACATGCATCTTTGGTCGGTCTTCTCCTGAGTCTGTATAGACTTAGCAAAATATCTGGACAAAACACCGGCAATTACAAGACAAACATTGCCGATCGTATAGAACAGATTTTTGAGACGGCCCCCTTTGTGAAGATCGTAGAACATCATACTCTGATGACAACTCACAAGATGTGCGCTAACTGGAGCACCATACCGAACTTCAGATTCTTATCTGGAACTTACGACATGTTTTTCTCCCGGATTGAACATCTATACTCAGCAATAAGAGTGGGTACAGTGGTCACTGCTTATGAGGATTGCTCCGGGTTAGTGTCGTTTACTGGGTTTATAAAACAGATAAATCTCACTGCTAGAGAAGCAATCCTTTATTTCTTCCACAAGAATTTTGAAGAAGAGATAAGAAGAATGTTTGAGCCAGGACAGGAAACTGCAGTTCCTCACTCCTATTTCATCCATTTTCGGTCTTTGGGCCTGAGTGGGAAATCCCCATACTCGTCAAATGCAGTTGGTCACGTGTTCAACCTAATTCACTTTGTTGGATGCTATATGGGTCAGGTGAGGTCTTTGAATGCAACTGTCATTGCCACATGTGCCCCGCATGAGATGTCTGTTCTCGGAGGTTATCTGGGGGAGGAGTTCTTTGGCAAGGGAACCTTTGAGAGAAGATTCTTCAGAGACGAGAAGGAACTTCAGGAATATGAAACAGCAGAGCTGACAAAGACAGAAGTGGCCCTAGCTGATGACGGGACAGTCAACTCTGATGATGAAGACTACTTCTCCGGTGAAACCCGGAGCCCGGAGGCAGTCTATACTCGCATCATGATGAATGGGGGTCGACTCAAAAGGTCACACATAAGGAGATATGTCTCAGTTAGTTCCAATCATCAAGCTCGCCCCAATTCATTCGCTGAGTTTCTAAATAAGACATATTCAAACGATTCA
>33-CaliforniaSkunkRABV
ATGGATACCGACAAGATTGTATTCAAAGTCAATAATCATGTGGTCTCTTTGAAGCCTGAGATTATCGTGGATCAATATGAGTACAAGTACCCAGCTATCAAGGATTTGAAGAAGCCCTGTATAACTCTGGGGAAAGCCCCCGACTTAAACAAAGCATACAAGTCAGTCTTATCAGGCATGAATGCCGCCAAACTTGATCCTGATGATGTATGTTCTTACTTGGCAGCAGCAATGCAGTTTTTCGAGGGGACATGTCCAGAAGATTGGACCAGCTATGGAATCCTAATCGCACGAAAAGGAGACAAGATTACTCCAGATTCTCTTGTGGAGATAAAGCGCACTGATGTAGAAGGGAATTGGGCCTTGACAGGAGGCATGGAACTGACAAGGGATCCCACTGTCTCTGAGCATGCGTCTTTAGTCGGTCTTCTCTTGAGTTTGTATAGGTTGAGCAAAATATCAGGGCAAAACACCGGTAACTATAAGACAAACATTGCAGACAGGATAGAGCAGATCTTTGAGACAGCCCCTTTTGTTAAGATCGTGGAACACCATACTCTGATGACAACTCACAAAATGTGTGCTAATTGGAGTACTATACCGAACTTCAGATTTCTGGCCGGAACATACGACATGTTTTTCTCTCGGATTGAACATCTGTATTCAGCAATCAGAGTAGGCACAGTTGTCACTGCTTATGAAGACTGCTCAGGGCTGGTATCGTTTACAGGGTTCATAAAACAAATCAATCTCACCGCAAGAGAAGCAATACTATATTTCTTCCACAAGAACTTTGAGGAAGAGATAAAAAGGATGTTCGAGCCAGGGCAGGAGACAGCTGTCCCGCACTCTTATTTCATTCACTTCCGTTCACTAGGCTTGAGTGGGGAATCTCCTTACTCATCAAATGCCGTCGGTCATGTGTTCAATCTCATTCACTTTGTCGGATGCTATATGGGTCAGGTCAGATCTCTAAATGCAACGGTTATTGCTGCATGTGCTCCTCATGAGATGTCTGTTCTAGGGGGCTATCTGGGAGAGGAATTCTTCGGGAAAGGGACATTTGAAAGAAGATTCTTCAGAGATGAGAAAGAACTCCAAGAGCACGAGGCGGCTGAACTGACAAAGATTGACGTGGCGCTGGCAGATGATGGAACTGTCAACTCCGACGACGAAGACTACTTTTCCGGTGAAACCAGAAGTCCAGAAGCTGTGTATACTCGAATCATGATGAATGGAGGTCGACTCAAGAGATCGCATATACGGAGATATGTCTCAGTCAGTTCCAATCATCAAGCTCGTCCAAATTCATTCGCCGAGTTTCTGAACAAGACGTATTCGAGTGACTCA
>34-CaliforniaSkunkRABV
ATGGATACCGACAAGATTGTATTCAAAGTCAATAATCATGTGGTCTCTTTGAAGCCTGAGATTATCGTGGATCAATATGAGTACAAGTACCCAGCTATCAAAGATTTGAAGAAGCCCTGTATAACTCTGGGGAAAGCCCCTGACTTAAACAAAGCATACAAGTCAGTCCTATCAGGCATGAATGCCGCCAAACTTGATCCTGATGATGTATGTTCTTACTTGGCAGCATCAATGCAGTTTTTCGAGGGGACATGTCCAGAAGATTGGACCAGCTATGGAATCCTAATCGCACGGAAAGGAGACAAGATTACCCCAGATTCTCTTGTGGAGATAAAGCGCACTGATGTAGAAGGGAATTGGGCCTTGACAGGAGGCATGGAACTGACAAGGGATCCCACTGTCTCTGAGCATGCGTCTTTAGTCGGTCTTCTCTTGAGTTTGTATAGGTTGAGCAAAATATCAGGGCAAAACACCGGTAACTATAAGACAAACATTGCAGACAGGATAGAGCAGATCTTTGAGACAGCCCCTTTTGTTAAGATCGTGGAACACCATACTCTGATGACAACTCACAAAATGTGTGCTAATTGGAGTACTATACCGAACTTCAGATTTCTGGCCGGAACATACGACATGTTTTTCTCTCGGATTGAACATCTGTATTCAGCAATCAGAGTAGGCACAGTTGTCACTGCTTATGAAGACTGCTCAGGGCTGGTATCGTTTACAGGGTTCATAAAACAAATCAATCTCACCGCAAGAGAAGCAATACTATATTTCTTCCACAAGAACTTTGAGGAAGAGATAAGAAGGATGTTCGAGCCAGGGCAGGAGACAGCTGTCCCTCACTCTTACTTCATTCACTTCCGTTCACTAGGCTTGAGTGGGAAGTCTCCTTACTCATCAAATGCCGTCGGTCATGTGTTCAATCTCATTCACTTTGTCGGATGCTATATGGGTCAGGTCAGATCTCTAAATGCAACGGTTATTGCTGCATGTGCTCCTCATGAGATGTCTGTTCTAGGGGGCTATCTGGGAGAGGAATTCTTTGGGAAAGGGACATTTGAAAGAAGGTTCTTCAGAGATGAGAAAGAACTCCAAGAGCACGAGGCGGCTGAACTAACAAAGATTGACGTGGCGCTGGCAGATGATGGAACTGTCAACTCCGACGACGAAGACTACTTTTCCGGTGAAACCAGAAGTCCAGAAGCTGTGTATACTCGAATCATGATGAATGGAGGTCGACTCAAGAGATCGCATATACGGAGATATGTCTCAGTCAGTTCCAATCATCAAGCTCGTCCAAATTCATTCGCCGAGTTTCTGAACAAGACGTATTCGAGTGACTCA
>35-WisconsinSkunkRABV
ATGGATGCCGACAAGATTGTATTCAAAGTCAATAATCAAGTGGTTTCTCTGAAGCCTGAGATTATCGTGGATCAATATGAGTACAAGTACCCTGCCATCAAAGATTTGAAAAAGCCCTGTATAACCCTCGGGAAAGCCCCTGATTTAAATAAAGCATACAAATCAGTTTTATCAGGCATGAATGCCGCCAAACTTGATCCGGATGATGTATGTTCCTATTTGGCAGCAGCAATGCAGTTCTTCGAGGGGATATGTCCGGAAGATTGGACCAGCTATGGGATCCTGATTGCACGAAAAGGAGATAAGATCACCCCAGATTCTCTGGTGGAGATAAAGCGTACTGATGTAGAAGGGAATTGGGCTCTGACGGGAGGTATGGAACTGACAAGGGACCCCACTGTCTCTGAGCATGCATCTTTAGTCGGTCTTCTCTTGAGTCTATATAGGTTGAGCAAAATATCAGGACAAAACACTGGCAACTATAAGACAAACATTGCAGACAGGATAGAGCAGATTTTCGAGACAGCCCCTTTCGTCAAAATCGTGGAACACCATACTCTAATGACAACTCACAAAATGTGCGCTAACTGGAGTACTACACCGAACTTCAGATTTTTGGCTGGAACCTATGACATGTTTTTCTCCCGGATTGAGCATCTATATTCAGCAATCAGAGTGGGCACAGTTGTCACTGCTTATGAAGACTGTTCAGGGCTGGTATCGTTTACGGGGTTCATAAAGCAAATCAATCTCACTGCAAGAGAAGCGATACTATATTTCTTCCACAAGAACTTTGAGGAAGAGATAAGAAGAATGTTCGAGCCAGGACAAGAGACAGCTGTTCCTCACTCTTATTTCATTCACTTCCGTTCACTAGGCTTGAGCGGGAAATCTCCTTATTCATCAAATGCCGTTGGTCATGTGTTTAATCTCATTCACTTTGTTGGATGCTATATGGGTCAAGTCAGATCCCTAAATGCAACAGTTATTGGCGCATGTGCTCCTCATGAGATGTCTGTTCTCGGGGGCTATCTGGGAGAGGAATTCTTCGGGAAAGGAACATTTGAAAGAAGATTCTTCAGAGATGAGAAAGAACTTCAAGAATACGAGGCGGCTGAACTAACGAAGACTGACGTAGCACTGGCAGATGATGGAACTGTCAACTCTGACGACGAGGACTACTTCTCCGGTGAAACCAGAAGTCCGGAAGCTGTTTATACTCGAATCATGATGAATGGAGGTCGACTAAAGAGATCGCATATACGGAGATATGTCTCAGTCAGTTCCAATCATCAAGCTCGTCCAAACTCATTCGCCGAGTTTCTAAACAAGACGTATTCGAGTGACTCA
>36-SouthDakotaSkunkRABV
ATGGATGCCGACAAGATTGTATTCAAAGTCAATAATCAGGTGGTCTCTTTGAAGCCTGAGATTATCGTGGATCAATATGAGTACAAGTATCCTGCTATCAAAGATTTGAAAAAGCCCTGTATAACCCTAGGAAAAGCCCCCGACTTAAACAAAGCATACAAATCAGTTTTATCGGGCATGAATGCCGCCAAACTTGACCCTGATGATGTATGTTCCTATTTGGCAGCAGCGATGCAGTTCTTTGAGGGGACGTGTCCGGAAGATTGGACCAGCTATGGAATCCTGATTGCCCGAAAAGGAGATAAGATCACCCCAGATTCTCTGGTGGAGATAAAGCGTACTGATGTTGAAGGGAATTGGGCTCTGACAGGAGGCGTGGAACTGACAAGGGACCCTACTGTCTCTGAGCATGCGTCTTTAGTCGGTCTTCTATTGAGTTTGTATAGGTTGAGCAAAATATCAGGACAGAACACTGGTAACTATAAGACAAACATTGCAGACAGGATAGAGCAGATTTTCGAGACAGCCCCTTTTGTTAAAATCGTGGAACATCATACTCTGATGACAACTCATAAAATGTGTGCCAATTGGAGTACTATACCGAACTTCAGATTTTTGGCCGGAACCTATGACATGTTTTTCTCCCGGATTGAGCATCTATATTCAGCAATCAGAGTTGGCACAGTTGTCACTGCTTATGAAGACTGTTCAGGGCTGGTATCGTTTACGGGGTTCATAAAGCAAATCAATCTCACCGCAGGAGAAGCGATACTATATTTCTTCCACAAGAACTTTGAGGAAGAGATAAGAAGAATGTTCGAGCCAGGGCAGGAGACAGCTGTTCCTCACTCTTATTTCATTCACTTCCGTTCACTAGGCTTGAGTGGGAAATCTCCTTATTCATCAAATGCTGTCGGTCATGTGTTCAATCTCATTCACTTTGTTGGATGTTATATGGGTCAAGTCAGATCCCTAAATGCAACGGTTATCGCCACATGTGCTCCTCATGAGATGTCTGTTCTGGGGGGCTATCTGGGAGAGGAATTCTTTGGGAAAGGAACATTTGAAAGAAGATTCTTTAGAGATGAGAAAGAACTTCAAGAATACGAGGCAGCTGAGCTAACAAAGACTGACGTAGCACTGGCAGATGATGGAACTGTCAACTCCGACGACGAGGACTACTTCTCCGGTGAGACCAGAAGTCCGGAAGCTGTCTATACTCGAATCATGATGAATGGAGGTCGACTAAAGAGATCGCATATACGGAGATATGTCTCAGTCAGTTCTAATCATCAAACCCGTCCAAGCTCGTTTGCTGAATTTCTAAACAAGACGTATTCGAGTGACTCA
>37-ArkansasSkunkRABV
ATGGATGCCGACAAGATTGTATTCAAAGTCAATAATCAGGTGGTCTCTTTGAAGCCTGAGATTATCGTGGATCAATATGAGTACAAGTATCCTGCTATCAAAGATTTGAAAAAGCCCTGTATAACCCTAGGGAAAGCCCCCGACTTAAGTAAGGCATACAAATCAGTTTTGTCGGGCATGAATGCCGCCAAACTCGACCCTGATGATGTATGTTCCTATTTGGCAGCAGCAATGCAGTTCTTTGAGGGGACATGTCCGGAAGACTGGACCAGCTATGGAATCCTGATTGCACGAAAAGGGGATAAGATCACCCCAGATTCTCTGGTGGAGATAAAGCGTACTGATATAGAAGGGAATTGGGCTCTGACAGGAGGCATGGAACTGACAAGGGACCCCACAATCTCTGAGCATGCGTCTTTAGTCGGTCTTCTGTTGAGTCTGTATAGGTTGAGCAAAATATCAGGACAAAACACTGGTAACTACAAGACAAACATTGCAGACAGGATAGAGCAGATTTTCGAGACAGCCCCTTTTGTTAAAATCGTGGAACACCATACTCTAATGACAACTCACAAAATGTGTGCCAATTGGAGTACTATACCGAACTTCAGATTTTTGGCGGGAACCTATGACATGTTTTTCTCCCGGATTGAGCATCTATATTCAGCAATCAGAGTGGGCACAGTTGTCACTGCTTATGAAGACTGTTCAGGGCTGGTATCGTTTACCGGGTTCATAAAGCAAATCAATCTCACAGCTGGAGAAGCGATACTATATTTCTTCCACAAGAACTTTGAGGAAGAGATAAGAAGAATGTTCGAGCCAGGGCAGGAGACAGCTGTTCCTCACTCTTATTTCATTCACTTCCGTTCACTGGGCTTGAGTGGGAAATCTCCTTATTCATCAAATGCTGTCGGTCATGTGTTCAATCTAATTCACTTTGTTGGATGCTATATGGGTCAAGTCAGATCCCTAAATGCAACGGTTATAGCCACATGTGCTCCTCATGAGATGTCTGTTCTAGGGGGCTATCTGGGAGAGGAATTTTTCGGGAAAGGAACATTTGAAAGAAGATTCTTCAGAGATGAGAAAGAACTTCAAGAATACGAGGCGGCTGAACTAACAAAGACTGACGTGGCACTGGCAGATGATGGAACTGTCAACTCCGACGACGAGGACTACTTCTCCGGTGAAACTAGAAGTCCGGAAGCTGTCTATACTCGAATCATAATGAATGGAGGTCGACTAAAGAGATCGCATATACGGAGATATGTCTCAGTCAGTTCTAATCATCAAGCCCGTCCAAACTCATTCGCCGAGTTTCTAAACAAGACGTACTCGAGTGACTCG
>38-PuertoRicoMongooseRABV
ATGGATGCCGACAAAATTGTATTCAAAGTCAATAATCAGGTGGTCTCGTTGAAGCCTGAGATTATCGTGGATCAATATGAATACAAGTACCCTGCCATCAAAGATTTGAAGAAGCCCTGTATAACACTAGGGAAAGCACCCGACCTGAACAAAGCGTACAAATCGGTTTTATCAGGCATGAATGCCGCCAAACTTGATCCTGATGATGTATGTTCCTATTTGGCAGCAGCGATGCAGTTCTTTGAGGGGACGTGTCCGGAAGATTGGACCAGCTATGGAATCCTGATTGCACGAAAAGGAGATAAGATCACCCCAGATTCTCTGGTGGAGATAAAGCGTACTGATATAGAAGGGAACTGGGCTCTGACGGGAGGCATGGAGCTGACAAGGGACCCCACTGTCCCCGAGCATGCATCTTTAGTTGGTCTTCTTTTGAGTCTGTATAGGTTAAGCTACGCTTCCCGACAAAACACTGGTAACTATAAAACGAACATTGCAGACAGAATACAGCAGATTTTTGAGACAGCTCCTTTTGTTAAAGTCGTGGAACACCATACACTAATACCATCTCACAATATGTGCGCTAATTGGAGTACTATACCGAACTTCAGATTTTTGGCTGGAACCTACGACATGTTTTTCTCCCGGATTGAGCATCTATATTCAGCAATCAGAGTGGGCACAGTTGTTACTGCTTATGAAGACTGTTCAGGTCTGGTATCGTTTACGGGGTTCATAAAGCAAATCAATCTCACCGCGAGAGAGGCGATACTATACTTCTTCCACAAGAATTTTGAAGAGGAGATAAGAAGAATGTTCGAGCCGGGGCAAGAGACAGCTGTTCCCCACTCTTATTTCATTCACTTCCGTTCACTAGGCTTGAGTGGGAAATCTCCTTATTCATCAAATGCCGTTGGTCATGTTTTCAACCTCATTCACTTTGTTGGATGTTATATGGGGCAAGTCAGATCCCTCAATGCAACAGTTATTGCCGCATGTGCTCCTCATGAGATGTCTGTTTTAGGGGGATATCTGGGAGAGGAATTCTTCGGGAAAGGAACATTTGAAAGAAGATTCTTCAGAGATGAGAAAGAACTTCAAGAATATGAAGCGGCTGAACTAACAAAAACTGACATAGCACTGGCAGATGACGGAACTGTCAACTCTGATGACGAGGACTACTTCTCCGGTGAAACCAGAAGTCCTGAAGCTGTTTATACTCGAATCATGATGAATGGAGGTCGACTAAAGAGATCGCATATACGGAGATATGTCTCAGTCAGTTCCAATCATCAAGCCCGTCCAAATTCATTTGCCGAGTTTCTGAACAAGACGTACTCGAGTGACTCA
>39-PuertoRicoMongooseRABV
ATGGATGCCGACAAGATTGTATTCAAAGTCAATAATCAGGTGGTCTCTTTGAAGCCTGAGATTATCGTGGATCAATATGAGTACAAGTACCCTGCTATCAAAGATTTGAAGAAGCCCTGTATAACCCTCGGGAAAGCACCCGACTTGAATAAAGCGTACAAATCGGTTCTATCAGGCATGAATGCCGCCAAACTTGATCCTGATGATGTATGTTCTTATTTGGCAGCAGCAATGCAGTTCTTTGAGGGGACGTGTCCGGAAGATTGGACCAGTTATGGAATCCTGATTGCACGAAAAGGAGATAGGATCACCCCAGATTCTCTGGTGGAGATAAGGCGTACTGATATAGAAGGGAACTGGGCTCTGACAGGGGGCATGGAACTGACAAGGGACCCCACTGTCCCCGAGCATGCGTCTTTAGTCGGTCTTCTCTTGAGTCTGTATAGGTTAAGCAAAATATCAGGACAAAACACTGGTAACTATAAGACGAACATTGCAGACAGGATAGAGCAAATTTTTGAGACAGCCCCTTTTGTTAAAGTTGTGGAACACCATACTCTAATGACAACTCACAAAATGTGTGCCAATTGGAGTACTATACCGAACTTCAGATTTCTGGCTGGAACCTACGACATGTTTTTCTCCCGGATTGAGCATCTATATTCAGCAATCAGAGTGGGCACAGTTGTCACTGCTTATGAAGACTGTTCAGGTCTGGTATCGTTTACGGGGTTCATAAAGCAGATCAATCTCACTGCAAAAGAAGCGATACTATATTTCTTCCACAAGAATTTTGAGGAGGAGATAAGAAGAATGTTCGAGCCGGGGCAAGAGACAGCTGTTCCCCACTCTTATTTCATTCACTTCCGTTCACTAGGCTTGAGTGGGAAATCTCCTTATTCATCAAATGCCGTTGGTCATGTGTTCAATCTCATTCACTTTGTTGGATGTTATATGGGTCAAGTCAGATCCCTAAATGCAACAGTTATTGCCGCATGTGCTCCTCATGAGATGTCTGTTCTAGGGGGATATCTGGGAGAGGAATTCTTCGGGAAAGGAACATTTGAAAGAAGATTCTTCAGAGATGAGAAAGAACTTCAAGAATATGAAGCGGCTGAACTAACAAAGACTGACTTAGCACTGGCAGATGATGGAACGGTCAACTCTGATGACGAGGACTACTTCTCCGGTGAAACCAGAAGTCCTGAAGCTGTTTATACTCGAATCATGATGAATGGAGGTCGGCTAAAAAGATCGCATATACGGAGATATGTCTCAGTTAGCTCCAATCATCAAGCTCGCCCAAACTCATTTGCCGAGTTTCTGAACAAGACGTACTCGAGTGACTCA
>40-FloridaCatRABV
ATGGATGCCGACAAGATTGTATTTAAAGTCAATAATCAGGTGGTTTCTCTGAAGCCTGAAATTATCGTGGATCAATATGAGTACAAGTACCCTGCCATCAAGGACCTGAAGAAGCCCAGTATAACCTTAGGAAAGGCCCCTGATTTAAACAAAGCATACAAGTCAATCTTATCCGGCATGAATGCAGCCAAACTTGACCCTGATGATGTATGCTCTTATCTGGCAGCTGCAATGCAGTTCTTTGAAGGAGCATGTCCTGAAGACTGGACTAGCTATGGAATCCTGATTGCACGGAAGGGAGACAAGATAACCCCAAATTCTCTTGTGGACATAAAACGTACTCATGTGGAAGGGAATTGGGCTCTGACAGGGGGTATGGAGTTGACAAGGGACCCCACTGTTGCAGAACATGCATCTCTGGTCGGTCTTCTCTTGAGTCTGTATAGGTTGAGCAAAATATCCGGCCAAAACACCGGCAATTACAAGACGAACATTGCAGATAGAATAGAGCAGATTTTCGAGACGGCTCCTTTTGTAAAGATTGTAGAACATCATACTCTGATGACAACCCACAAAATGTGCGCTAACTGGAGTACCATACCAAACTTTAGATTTCTAGCCGGAACCTACGACATGTTTTTCTCCCGGATTGAACATCTGTATTCAGCAATTAGAGTGGGAACAGTTGTCACTGCTTATGAGGACTGCTCAGGGTTGGTATCGTTTACGGGGTTTATTAAACAAATAAATCTCACTGCAAGAGAAGCAATACTATATTTCTTCCACAAGAATTTCGAAGAGGAGATAAGAAGGATGTTTGAGCCGGGGCAAGAGACTGCTGTTCCTCACTCTTATTTCATCCATTTTCGCTCATTGGGCTTGAGTGGGAAATCTCCATATTCATCAAATGCAGTTGGTCATGTGTTCAACCTCATTCACTTTGTCGGATGTTATATGGGTCAGGTTAGATCCTTAAATGCAACGGTTATTGCCACATGTGCCCCGCATGAAATGTCTGTTCTTGGGGGTTATTTAGGAGAGGAGTTTTTTGGGAAGGGGACTTTTGAGAGAAGATTCTTCAGGGACGAGAAAGAACTTCAGGAATATGAAGCAGCTGAATTGACGAAGACTGAGGTAGCCTTGGCAGATGATGGAACAGTCAATTCTGATGACGAGGACTACTTCTCCAGTGAAACCAGGAGTCCAGAAGCGGTTTATACTCGAATCATGATGAATGGAGGCAGACTCAAAAGGTCACACATAAGGAGATTTGTCTCAGTTAGCTCCAATCATCAAGCTCGCCCTAATTCATTCGCTGAGTTTTTAAACAAGACATACTCGAGTGATTCT
>41-SerbiaRABV
ATGGATGCCGACAAGATTGTATTCAAAGTCAATAATCAGGTGGTCTCTTTGAAGCCTGAGATTATCGTGGATCAATATGAGTACAAGTACCCAGCTATCAAAGATTTGAAAAAGCCCTGTATAACCCTAGGGAAAGCCCCCGACTTAAACAAAGCATACAAGTCAATCTTGTCAGGCATGAATGCAGCCAAACTTGATCCTGATGATGTATGTTCCTACTTAGCAGCAGCAATGCAGTTCTTTGAGGGGACGTGTCCAGAAGACTGGACCAGCTATGGAATCTTGATCGCACGAAAAGGAAACAAGATCACCCCGGATTCTCTGGTGGAAATAAAGCGTACTGATGTAGAAGGAAATTGGGCTCTGACAGGAGGCATGGAACTGACAAGGGACCCCACTGTCCCCGAACATGCGTCTTTAGTTGGTCTTCTCTTGAGTCTGTATAGGTTGAGCAAAATATCAGGACAAAACACTGGTAACTATAAAACAAACATCGCAGATAGGATAGAGCAGATTTTCGAGACAGCTCCTTTTGTTAAGATCGTGGAACACCATACTCTAATGACAACTCACAAAATGTGTGCCAATTGGAGCACTATACCGAATTTCAGATTTTTGGCCGGGACCTACGACATGTTTTTCTCTCGTATTGAGCATCTATATTCAGCAATCAGAGTGGGCACGGTTGTTACTGCTTATGAAGACTGTTCAGGTTTGGTATCGTTTACTGGGTTCATAAAGCAGATCAATCTCACTGCAAGAGAAGCAATACTATACTTCTTCCACAAGAATTTTGAGGAAGAGATAAGAAGAATGTTCGAGCCAGGTCAGGAGACAGCTGtTCCTCACTCCTATTTCATTCACTTCCGTTCACTAGGCTTGAGTGGGAAGTCTCCTTATTCATCGAATGCCGtTgGTCATGTGTTCAATCTCATTCACTTTGTCGGATGCTATATGGGTCAAGTCAGATCCCTAAATGCAACAGTCATTGCTGCATGTGCTCCTCATGAGATGTCTGTTCTAGGGGGCTATCTGGGAGAGGAATTCTTCGGGAAAGGAACATTCGAGAGAAGGTTCTTCCGAGATGAGAAGGAACTCCAAGAATACGAGGCGACTGAACTGACAAAGACTGACGTGGCATTGGCAGACGATGGAACTGTCAACTCTGACGATGAGGACTACTTCTCCGGTGAAACCAGAAGTCCTGAAGCTGTTTATACTCGAATCATGATGAATGGAGGTCGACTAAAGAGATCGCATATAAGGAGATATGTCTCAGTCAGTTCAAATCATCAAGCTCGTCCAAACTCATTTGCTGAGTTTCTAAACAAGACATATTCGAACGACTCA
>42-TexasCoyoteRABV
ATGGATGCCGACAAGATTGTATTCAAAGTCAATAATCAGGTGCTCTCTTTGAAGCCTGAGATTATCGTGGACCAATATGAGTACAAGTACCCTGCTATCAAAGATTTGAAAAAGCCCTGTATAACCCTAGGGAAAGCTCCCGACTTAAACAAAGCATACAAGTCAGTTTTATCAGGCATGAATGCTGCCAAACTGGATCCCGATGATGTATGCTCCTACTTGGCAGCAGCAATGCAGTTTTTTGAGGGGACATGTCCGGAAGACTGGACCAGCTATGGAATCCTGATTGCAAGAAAAGGAGACAAGATCACTCCAGACTCTCTAGTGGAGATAAAGCGTACTGATGTAGAAGGGAACTGGGCTCTGACAGGAGGCATGGAACTGACAAGGGACCCCACTATCTCCGAGCATGCATCTTTAGTTGGTCTTCTCTTGAGTCTGTACAGGCTGAGCAAAATATCAGGACAAAACACTGTACGCTTTACGACAAACATTGCAGATAGGATAGAGCAGATTTTCGAGACAGCCCCTTTTGTTAAGATCGTGGAGCATCATACCCTAATGACAACTCACAAGATGTGCGCTAACTGGAGTACTATACCAAACTTCAGATTTTTGGCCGGAACCTACGACATGTTCTTCTCACGGATTGAGCATTTGTATTCAGCAATCAGAGTGGGCACAGTTGTTACTGCTTATGAAGACTGCTCAGGGTTGGTATCGTTTACAGGGTTCATAAAACAGATCAATCTCACCGCAAGAGAAGCAATACTATATTTCTTCCACAAGAATTTTGAGGAAGAGATAAGGAGGATGTTCGAGCCAGGGCAGGAGACAGCTGTTCCTCACTCTTATTTCATTCATTTCCGTTCACTAGGCTTGAGTGGGAAGTCTCCTTATTCATCAAATGCTGTTGGTCATGTGTTCAATCTCATTCACTTTGTCGGATGCTACATGGGTCAAGTCAGATCTCTAAATGCAACGGTTATTGCTGCATGTGCCCCTCATGAGATGTCTGTTCTAGGGGGTTATTTGGGAGAGGAGTTCTTTGGAAAAGGAACATTTGAAAGAAGATTCTTCAGAGATGAGAAAGAACTTCAAGAATATGAGGCGGCTGAACTGACGAAGACTGATGTGGCACTGGCAGATGATGGAACTGTCAACTCCGACGACGAGGACTACTTCTCCGGTGAAACCAGGAGTCCAGAAGCTGTCTATACTAGAATCATGATGAATGGAGGTCGATTGAAGAGATCACATATACGGAGATATGTCACAGTCAGTTCTAATCATCAAGCCCGTCCAAACTCATTCGCAGAGTTTCTAAACAAGACATACTCGAGTGACTCA
>43-TexasCoyoteRABV
ATGGATGCCGACAAGATTGTATTCAAAGTCAATAATCAGGTGGTCTCTTTGAAGCCTGAGATTATCGTGGACCAATATGAGTACAAGTACCCTGCTATCAAAGATTTGAAAAAGCCCTGTATAACCCTAGGGAAAGCTCCCGACTTAAACAAAGCATACAAGTCAGTTTTATCAGGCATGAATGCTGCCAAACTGGATCCCGATGATGTATGCTCCTACTTGGCAGCAGCAATGCAGTTTTTTGAGGGGACATGTCCGGAAGACTGGACCAGCTATGGAATCCTGATTGCAAGAAAAGGAGACAAGATCACTCCAGACTCTCTAGTGGAGATAAAGCGTACTGATGTAGAAGGGAACTGGGCTCTGACAGGAGGCATGGAACTGACAAGGGACCCCACTATATCCGAGCATGCATCTTTAGTTGGTCTTCTCTTGAGTCTGTACAGGCTGAGCAAAATATCAGGACAAAACACTGGTAATTATAAGACAAACATTGCAGATAGGATAGAGCAGATTTTCGAGACAGCCCCTTTTGTTAAGATCGTGGAGCATCATACCCTAATGACAACTCACAAGATGTGCGCTAATTGGAGTACTATACCAAACTTCAGATTTTTGGCCGGAACCTACGACATGTTCTTCTCACGGATTGAGCATTTGTATTCAGCAATCAGAGTGGGCACAGTTGTTACTGCTTATGAAGACTGCTCAGGGTTGGTATCGTTTACAGGGTTCATAAAACAGATCAATCTCACCGCAAGAGAAGCAATACTATATTTCTTCCACAAGAATTTTGAGGAAGAGATAAGGAGGATGTTCGAGCCAGGGCAGGAGACAGCTGTTCCTCACTCTTATTTCATTCATTTCCGTTCACTAGGCTTGAGTGGGAAGTCTCCTTATTCATCAAATGCTGTTGGTCATGTGTTCAATCTCATTCACTTTGTCGGATGCTACATGGGTCAAGTCAGATCTCTAAATGCAACGGTTATTGCTGCATGTGCCCCTCATGAGATGTCTGTTCTAGGGGGTTATTTGGGAGAGGAGTTCTTTGGAAAAGGAACATTTGAAAGAAGATTCTTCAGAGATGAGAAAGAACTTCAAGAATATGAGGCGGCTGAACTGACGAAGACTGATGTGGCACTGGCAGATGATGGAACTGTCAACTCCGACGACGAGGACTACTTCTCCGGTGAAACCAGGAGTCCAGAAGCTGTCTATACTAGAATCATGATGAATGGAGGTCGATTGAAGAGATCACATATACGGAGATATGTCACAGTCAGTTCTAATCATCAAGCCCGTCCAAACTCATTCGCAGAGTTTCTAAACAAGACATACTCGAGTGACTCA
>44-TexasCoyoteRABV
ATGGATGCCGACAAGATTGTATTCAAAGTCAATAATCAGGTGGTCTCTTTGAAGCCTGAGATTATCGTGGACCAATATGAGTACAAGTACCCTGCTATCAAAGATCTGAAAAAGCCCTGTATAACCCTAGGGAAAGCTCCCGACTTGAACAAAGCATACAAGTCAGTTTTATCAGGCATGAATGCTGCCAAACTGGATCCCGATGATGTATGCTCCTACTTGGCAGCAGCAATGCAGTTTTTTGAGGGGACATGTCCGGAAGACTGGACCAGCTATGGAATCCTGATTGCAAGAAAAGGAGACAAGATCACTCCAGACTCTCTAGTGGAGATAAAGCGTACTGATGTAGAAGGGAACTGGGCCCTGACAGGAGGCATGGAACTGACAAGGGACCCCACTATCTCCGAGCATGCATCTTTAGTTGGTCTTCTCTTGAGTCTGTACAGGCTGAGCAAAATATCAGGACAAAACACTGGTAACTATAAGACAAACATTGCAGATAGGATAGAGCAGATTTTCGAGACAGCCCCTTTTGTTAAGATCGTGGAGCATCATACCCTAATGACAACTCACAAGATGTGCGCTAACTGGAGTACTATACCAAACTTCAGATTTTTGGCCGGAACCTACGACATGTTCTTCTCACGGATTGAGCATTTGTATTCAGCAATCAGAGTGGGCACAGTTGTCACTGCTTATGAAGACTGCTCAGGGTTGGTATCGTTTACTGGGTTCATAAAACAGATCAATCTCACCGCAAGAGAAGCAATACTATATTTCTTCCACAAGAATTTTGAGGAAGAGATAAGGAGGATGTTCGAGCCAGGGCAGGAGACAGCTGTTCCTCACTCTTATTTCATTCATTTCCGTTCACTAGGCTTGAGTGGGAAGTCTCCTTATTCATCAAATGCTGTTGGTCATGTGTTCAATCTCATTCACTTTGTCGGATGCTACATGGGTCAAGTCAGATCTCTAAATGCAACGGTTATTGCTGCATGTGCCCCTCATGAGATGTCTGTTCTAGGGGGTTATTTGGGAGAGGAGTTCTTTGGAAAAGGAACATTTGAAAGAAGATTCTTCAGAGATGAGAAAGAACTTCAAGAATATGAGGCGGCTGAACTGACGAAGACTGATGTGGCACTGGCAGATGATGGAACTGTCAACTCCGACGACGAGGACTACTTCTCCGGTGAAACCAGGAGTCCAGAAGCTGTCTATACTAGAATCATGATGAATGGAGGTCGATTGAAGAGATCACATATACGGAGATATGTCACAGTCAGTTCTAATCATCAAGCCCGTCCAAACTCATTCGCAGAGTTTCTAAACAAGACATACTCGAGTGACTCA
>45-AlaskaArcticFoxRABV
ATGGATGCCGACAAGATTGTATTCAAAGTCAATAATCAGGTGGTCTCTTTGAAGCCTGAGATTATCGTGGATCAATATGAGTACAAGTACCCTGCTATTAAGGACTTGAAGAAGCCCAGTATCACCCTAGGGAAGGCCCCCGATTTGAACAAGGCATACAAGTCAGTTTTATCAGGCTTGAATGCTGCCAAGCTTGATCCTGATGACGTATGTTCCTACTTAGCAGCTGCAATGCAGTTCTTCGAGGGGACGTGTCCCGAAGACTGGACCAGCTATGGGATCCTGATTGCACGGAAAGGAGATAAGATCACCCCAGATTCTCTGGTGGAGATAAAGCGTACCGGTGTAGAAGGGAATTGGGCTTTAACGGGAGGGATGGAACTGACGAGGGACCCCACTGTTCCAGAGCATGCGTCTTTAGTCGGTCTTCTCTTGAGCCTGTATAGACTAAGCAAAATATCTGGGCAAAACACCGGTAACTATAAGACAAACATTGCAGATAGGATAGAGCAGATCTTCGAGACAGCCCCCTTTATCAAGATCGTGGAGCATCATACTCTGATGACAACTCACAAGATGTGTGCCAACTGGAGTACTATACCAAACTTCAGATTCCTGGCAGGGACCTACGACATGTTTTTCTCCCGGATTGAGCATCTGTATTCAGCAATCAGAGTAGGTACGGTAGTCACTGCTTATGAGGACTGCTCGGGGCTGGTATCATTTACCGGGTTCATAAAACAGATAAATCTCACTGCAAGGGAAGCAATACTATATTTCTTCCACAAAAACTTCGAGGAAGAGATAAGAAGAATGTTTGAGCCAGGACAAGAGACAGCTGTTCCTCACTCCTATTTCATTCACTTTCGTTCACTGGGCCTGAGTGGGAAGTCCCCTTATTCATCAAATGCAGTTGGTCATGTGTTCAATCTCATCCACTTTGTCGGATGCTATATGGGACAAGTGAGATCTCTGAATGCAACGGTCATTGCTGCATGTGCTCCTCATGAAATGTCTGTTTTAGGAGGCTATTTGGGGGAGGAGTTTTTCGGGAAGGGGACGTTTGAGAGGAGATTCTTCAGAGATGAGAAAGAACTTCAAGAATATGAGACGGCTGAATTGACAAAGACTGACACTGCACTGGCAGATGATGGAACTGTCAATTCGGATGACGAGGACTACTTCTCCGGGGAAACCAGAAGCCCTGAGGCTGTTTATGCCCGAATCATGATGAACGGGGGCAGACTAAAGAGATCGCACATACGGAGATATGTCTCAGTCAGCTCAAATCACCAAGCTCGTCCCAACTCATTTGCTGAGTTTCTAAACAAGACGTATTCTAGTGACTCG
>46-ArizonaGrayFoxRABV
ATGAGTGCTGAAAAGATTGCCTTGAAGGTCAATCATAATGTGGTCACTTTGAAGCCCGAGATTATCGTGGATCAATATGAGTACAAATACCCTGCTATCAAAGACCTGAAAAAGCCCTGCATAACCCTAGGGAAAGCCCCTGACTTAAACAAGGCATACAAGTCGGTTTTATCAGGCATGAATGCCGCCAAACTTGATCCTGATGATGTATGCTCCTATTTGGCGGCTGCAATGCAGTTCTTTGAGGGAACATGTCCAGAAGATTGGACCAGCTATGGAATCCTGATTGCGCGAAAAGGAGACAAGATCACCCCTGACTCTCTAGTGGAGATAAAGCGGACTGATGTGGAGGGGAATTGGGCTCTGACAGGAGGCATGGAATTGACAAGGGACCCCACTGTCTCTGAGCACGCATCTTTAGTTGGTCTCCTCTTGAGTCTGTACAGGTTGAGCAAAATATCAGGACAAAACACCGGCAACTACAAGACAAACATTGCGGATAGGATAGAGCAGATTTTCGAGACAGCCCCTTTTGTCAAGATCGTGGAACACCATACCCTAATGACAACTCACAAGATGTGCGCTAACTGGAGTACAACACCGAACTTCAGATTTTTGGCCGGAACCTACGACATGTTCTTCTCACGGATTGAGCATCTGTATTCAGCCATCAGGGTGGGCACAGTTGTAACCGCTTATGAAGACTGCTCAGGGCTGGTATCGTTTACAGGGTTCATAAAGCATATCAATCTCACCGCGAGAGAAGCAATATTATATTTCTTCCACAAAAACTTCGAAGAAGAGATTAGAAGAATGTTCGAGCCAGGGCAGGAGACAGCTGTTCCTCACTCTTATTTCATTCACTTCCGCTCGCTAGGCTTGAGTGGGAAGTCTCCTTATTCATCGAATGCCGTTGGTCATGTTTTCAATCTCATTCACTTTGTTGGATGCTATATGGGTCAAGTTAGATCCCTAAATGCAACGGTTATTGCTGCATGTGCCCCTCATGAGATGTCTGTTCTAGGGGGATATTTGGGAGAGGAATTCTTCGGGAAAGGTACATTTGAAAGAAGGTTCTTCAGAGATGAAAAAGAGCTTCAAGAATATGAGGCAGCTGAACTGACAAAGACTGACGTGGCACTGGCAGATGATGGAACTGTCAACTCCGACGACGAGGATTATTTCTCCGGTGAGGCCAGAAGTCCAGAAGCTGTCTATGCTCGAATCATGATGAATGGAGGTCGGCTAAAGAGATCGCATGTACGGAGATATGTCTCAGTCAGTTCCAATCATCAAGCCCGTCCGAACTCATTTGCTGAGTTTCTAAACAAGACGTATTCTAGTGATTCA
>47-ArizonaGrayFoxRABV
ATGGATGCCGACAAGATTGTCTTCAGAGTCAATAATCATGTGGTCTCTTTGAAGCCCGAGATTATTGTGGATCAGTATGAGTACAAATACCCTGCTATCAAAGACTTGAAAAAGCCCTGCATAACCCTAGGGAAAGCCCCTGACTTAAACAAGGCATACAAGTCGGTTTTATCAGGCATGAATGCTGCCAAACTTGATCCTGATGATGTATGCTCCTACTTGGCAGCTGCAATGCAGTTCTTTGAGGGAACATGTCCAGAAGATTGGACCAGCTATGGAATCCTGATTGCGCGAAAAGGAGACAAGATCACCCCTGATTCTCTAGTGGAGATAAAGCGGACTGATGTGGAGGGGAATTGGGCTCTGACAGGAGGCATGGAATTGACAAGGGACCCCACTGTCTCTGAGCACGCATCTTTAGTCGGTCTTCTCTTGAGTCTGTACAGGTTGAGCAAAATATCAGGACAAAACACCGGTAACTATAAGACAAACATTGCGGATAGGATAGAGCAGATTTTCGAGACAGCCCCTTTTGTCAAGATCGTGGAACACCATACCCTAATGACAACTCACAAGATGTGTGCTAATTGGAGTACCATACCGAACTTCAGATTTTTGGCCGGAACCTACGACATGTTTTTCTCACGGATTGAGCATCTGTATTCAGCCATCAGGGTGGGTACAGTTGTAACCGCTTATGAAGACTGCTCAGGGCTGGTATCGTTTACAGGGTTCATAAAGCAGATCAATCTCACCGCGAGAGAAGCAATATTATATTTCTTCCACAAAAACTTCGAAGAAGAGATTAGAAGAATGTTCGAGCCAGGGCAGGAGACTGCTGTTCCTCACTCTTATTTCATTCACTTCCGCTCGCTAGGCTTGAGTGGGAAGTCTCCTTATTCATCGAATGCCGTTGGTCATGTGTTCAATCTCATTCACTTTGTTGGATGCTATATGGGTCAAGTTAGATCCCTAAATGCAACGGTTATTGCTGCATGTGCCCCTCATGAGATGTCTGTTCTAGGGGGATATTTGGGAGAGGAATTCTTCGGGAAAGGTACATTTGAAAGAAGGTTCTTCAGAGATGAAAAAGAGCTTCAAGAATATGAGGCAGCTGAACTGACAAAGACTGACGTGGCACTGGCAGATGATGGAACTGTCAACTCCGACGACGAGGATTATTTCTCCGGTGAGGCCAGAAGTCCAGAAGCTGTCTATGCTCGAATCATGATGAATGGAGGTCGGCTAAAGAGATCGCATGTACGGAGATATGTCTCAGTCAGTTCCAATCATCAAGCCCGTCCGAACTCATTTGCTGAGTTTCTAAACAAGACGTATTCTAGTGATTCA
>48-TexasGrayFoxRABV
ATGGATGCCGACAAGATTGTGTTCAAAGTCAATAATCAGGTGGTCTCTTTGAAGCCTGAAATTATCGTGGATCAATATGAATACAAGTACCCTGCAATCAAAGATTTGAAAAAGCCTTGTATAACCCTAGGGAAGGCCCCCGACTTAAACAAAGCATACAAATCAGTTTTATCAGGCATGAATGCCGCCAAACTTGATCCTGATGATGTATGCTCCTACTTGGCAGCAGCAATGCAGTTCTTTGAGGGTACATGTCCGGAAGACTGGACCAGCTATGGAATCCTGATTGCACGAAAAGGAGACAAGATCACTCCAGACTCTCTAGTGGAGATAAAGCGTACGGATGTAGAAGGAAATTGGGCTCTGACAGGAGGTATGGAATTGACAAGGGACCCCACTGTCTCTGAACATGCATCTTTAGTCGGCCTTCTCCTAAGTCTGTACAGATTGAGCAAAATATCAGGACAGAACACTGGTAACTATAAGACGAACATTGCGGATAGGATAGAGCAGATTTTCGAGACAGCCCCTTTTGTTAAGATCGTGGAACACCACACCCTAATGACAACTCACAAGATGTGCGCTAACTGGAGTAGAACACCGAATTTCAGATTTTTGGCCGGAACCTACGACATGTTCTTCTCACGGATTGAGCATCTGTATTCGGCAATCAGAGTGGGCACAGTTGTCACCGCTTATGAAGACTGCTCAGGACTGGTATCGTTTACAGGGTTCATAAGGCAGATCAATCTCACTGCAAGAGAAGCAATACTATATTTCTTCCACAAAAACTTTGAAGAAGAGATAAGAAGAATGTTCGAGCCAGGGCAAGAGACAGCCGTTCCTCACTCTTATTTCATTCACTTCCGTTCGCTAGGCTTGAGTGGGAAGTCTCCCTATTCATCAAATGCCGTCGGTCATGTGTTCAATCTCATTCACTTTGTTGGATGCTATATGGGTCAAGTCAGATCCCTAAATGCAACGGTTATTGCTGCATGTGCCCCTCATGAGATGTCTGTTTTAGGGGGCTATTTGGGAGAGGAATTCTTTGGAAAAGGGACATTTGAAAGAAGGTTCTTCAGAGATGAGAAAGAACTTCAAGAATATGAGGCGGCTGAACTGACAAAGACTGACGTGGCACTGGCAGATGACGGAACCGTCAATTCCGATGACGAGGACTACTTCTCCGGTGAAACCAGAAGTCCAGAAGCTGTCTATACTCGAATCATGATGAATGGAGGTCGACTGAAGAGATCGCATATACGGAGATATGTCTCAGTCAGTTCCAATCATCAAGCCCGTCCAAACTCATTTGCCGAATTTTTAAACAAGACGTATTCAAGTGACTCA
>49-TexasFoxRABV
ATGGATGCCGACAAGATTGAGTTTAAAGTCAATAATCAAGTGGTCTCTTTGAAGCCTGAGATTATCGTGGATCAATATGAATACAAGTACCCTGCAATCAAAGATTTGAAAAAGCCTTGTATAACCCTAGGGAAAGCCCCCGACTTAAACAAAGCATACAAATCAGTTCTATCAGGCATGAATGCCGCCAAACTTGATCCTGATGATGTATGCTCCTACTTGGCAGCAGCAATGCAGTTCTTTGAGGGTACATGTCCGGAAGACTGGACCAGCTATGGGATCCTGATTGCACGAAAAGGAGACAAGATCACCCCAGACTCTCTAGTGGAGATAAAGCGTACTGATGTAGAAGGGAATTGGGCTCTGACAGGAGGCATGGAACTGACAAGGGACCCCACTGTCTCTGAACATGCATCTTTAGTCGGTCTTCTCCTAAGTCTGTACAGGTTGAGCAAAATATCAGGACAAAACACTGGTAACTATAAGACAAACATTGCGGATAGGATAGAGCAGATTTTCGAGACAGCCCCTTTTGTTAAGATCGTGGAACACCATACCCTAATGACAACTCACAAGATGTGTGCTAATTGGAGTACTATACCGAAATTCAGATTTTTGGCCGGAACCTACGACATGTTTTTCTCCCGGATTGAGCATCTGTATTCGGCAATCAGAGTGGGCACAGTTGTCACCGCTTATGAAGACTGCTCAGGACTGGTGTCGTTTACAGGGTTCATAAAGCAGATCAATCTCACTGCAAGAGAAGCAATACTATATTTCTTCCACAAGAACTTTGAGGAAGAGATAAGAAGAATGTTCGAGCCAGGGCAAGAGACAGCTGTTCCTCACTCTTATTTCATTCACTTCCGTTCACTAGGCTTGAGTGGGAAATCTCCTTATTCATCAAATGCCGTCGGTCATGTGTTCAATCTCATTCACTTTGTTGGATGCTATATGGGTCAAGTCAGATCTCTAAATGCAACGGTTATTGCTGCATGTGCCCCTCATGAGATGTCTGTTCTAGGGGGCTATTTGGGAGAGGAATTCTTTGGGAAAGGGACATTTGAAAGAAGGTTCTTCAGAGACGAGAAAGAACTTCAAGAATATGAGGCGGCTGAACTGACAAAGACCGACGTGGCACTGGCAGATGACGGAACCGTCAATTCCGATGACGAGGACTACTTCTCCGGTGAAACCAGAAGTCCAGAAGCTGTCTATACTCGAATCATGATGAATGGAGGTCGACTGAAGAGATCGCATATACGGAGATATGTCTCAGTCAGTTCCAATCATCAAGCCCGTCCAAACTCATTTGCCGAATTTTTAAACAAGACGTATTCAAGTGACTCA
>50-TexasGrayFoxRABV
ATGGATGCCGACAAGATTGTGTTCAAAGTCAATAATCAGGTGGTCTCTTTGAAGCCTGAAATTATCGTGGATCAATATGAATACAAGTACCCTGCAATCAAAGATTTGAAAAAGCCTTGTATAACCCTGGGGAAGGCCCCCGACTTAAACAAAGCATACAAATCAGTTTTATCAGGCATGAATGCCGCCAAACTTGATCCTGATGATGTATGCTCCTACTTGGCAGCAGCAATGCAGTTCTTTGAGGGTACATGTCCGGAAGACTGGACCAGCTATGGAATCCTGATTGCACGAAAAGGAGACAAGATCACTCCAGACTCTCTAGTGGAGATAAAGCGTACGGATGTAGAAGGAAATTGGGCTCTGACAGGAGGTATGGAATTGACAAGGGACCCCACTGTCTCTGAACATGCATCTTTAGTCGGCCTTCTCCTAAGTCTGTACAGATTGAGCAAAATATCAGGACAGAACACTGGTAACTATAAGACGAACATTGCGGATAGGATAGAGCAGATTTTCGAGACAGCCCCTTTTGTTAAGATCGTGGAACACCACACCCTAATGACAACTCACAAGATGTGCGCTAACTGGAGTACTATACCGAATTTCAGATTTTTGGCCGGAACCTACGACATGTTCTTCTCACGGATTGAGCATCTGTATTCGGCAATCAGAGTGGGCACAGTTGTCACCGCTTATGAAGACTGCTCAGGACTGGTATCGTTTACAGGGTTCATAAGGCAGATCAATCTCACTGCAAGAGAGGCAATACTATATTTCTTCCACAAAAACTTTGAAGAAGAGATAAGAAGAATGTTCGAGCCAGGGCAAGAGACAGCCGTTCCTCACTCTTATTTCATTCACTTCCGTTCGCTAGGCTTGAGTGGGAAGTCTCCCTATTCATCAAATGCCGTCGGTCATGTGTTCAATCTCATTCACTTTGTTGGATGCTATATGGGTCAAGTCAGATCCCTAAATGCAACGGTTATTGCTGCATGTGCTCCTCATGAGATGTCTGTTTTAGGGGGCTATTTGGGAGAGGAATTCTTTGGAAAAGGGACATTTGAAAGAAGGTTCTTCAGAGATGAGAAAGAACTTCAAGAATATGAGGCGGCTGAACTGACAAAGACTGACGTGGCACTGGCAGATGACGGAACCGTCAATTCCGATGACGAGGACTACTTCTCCGGTGAAACCAGAAGTCCAGAAGCTGTCTATACTCGAATCATGATGAATGGAGGTCGACTGAAGAGATCGCATATACGGAGATATGTCTCAGTCAGTTCCAATCATCAAGCCCGTCCAAACTCATTTGCCGAATTTTTAAACAAGACGTATTCAAGTGACTCA
>51-NamibiaLionRABV
ATGGATGCCGACAAGATTGTATTCAAAGTCAATAATCAGGTGGTCTCTTTAAAGCCTGAGATTATCGTGGATCAATATGAGTACAAGTACCCTGCTATCAAAGATTCGAAAAAGCCCTGTATAACCCTAGGGAAGGCCCCCGACTTAAACAAAGCATACAAATCGGTTCTGTCAGGCATGAATGCCGCCAAACTAGATCCCGATGATGTATGTTCCTACCTGGCAGCAGCAATGCAGTTCTTTGAGGGGACATGTCCGGAAGACTGGACCAGCTATGGAATCCTGATCGCAAGGAAAGGAGACAAGATCACCCCGGACTCTCTAGTGGAAATAAAGCGTACTGATGTAGAAGGGAACTGGGCTCTGGCAGGAGGCATGGAACTCACAAGGGACCCCACTGTCTCTGAGCATGCATCTTTAGTCGGTCTTCTCTTGAGTCTGTATAGGTTGAGCaAaaTATCAgGACAAAACACCGGTAACTATAAAACAAACATTGCAGATAGGATAGAGCAGATTTtCGAGACAGCCCCTTTTATTAAAaTCGTGGAGCACCATACCCTAATGACAACTCACAAAATGTGTGCTAATTGGAGTACTATACCGAATTTCAGATTTTTGGCTGGAACCTACGACATGTTTTTCTCCCGGATTGAGCATCTATATTCAGCAATCAGAGTGGGCACAGTTGTTACTGCTTATGAAGACTGTTCAGGGCTGGTATCGTTTACTGGGTTCATAAAACAGATCAATCTCACTGCAAAGGAAGCAATACTATATTTCTTCCATAAGAACTTTGAGGAAGAGATAAGAAGAATGTTCGAGCCAGGGCAGGAGACAGCAGTCCCTCACTCTTATTTCATTCACTtCCGTTCACTAGGCTtGAGTGGgAAGTCACCTTATTCATCGAATGCCGTTGGTCATGTGTTCAATCTCATTCACTTTGTTGGATGTTATATGGGTCAAGTCAGATCCCTAAATGCAACAGTTATTGCCGCATGTGCTCCTCATGAGATGTCTGTTCTAGGGGGCTACCTGGGAGAGGAATTCTTCGGGAAAGGAACATTCGAAAGAAGATTCTTCAGAGATGAGAAAGAACTTCAAGAATACGAGGCGGCTGAACTGACAAAGACTGACGTGGCATTGGCAGATGATGGAACTGTCAACTCTGACGATGAGGACTACTTCTCCGGTGAAACCAGAAGTCCAGAAGCTGTCTATACCAGAATAATGATGAATGGAGGTCGACTAAAGAGATCGCATATACGGAGATATGTCTCAGTCAGTTCTAATCATCAAGCCCGTCCAAACTCATTCGCTGAGTTTTTAAACAAGACATATTCGAGtGACTCA
>52-FranceRABV
ATGGATGCCGACAAGATTGTATTCAAAGTCAATAATCAGGTGGTCTCTTTGAAACCAGAGATTATCGTGGATCAATATGAGTACAAGTACCCTGCTATCAAAGATTTGAAAAAGCCCTGTATAACCCTAGGGAAAGCCCCCGACTTAAACAAAGCATACAAGTCAGTCTTATCGGGCATGAATGCAGCCAAACTTGATCCTGATGATGTATGTTCCTACTTGGCAGCAGCAATGCAGTTCTTTGAGGGGACGTGTCCAGAAGACTGGACCAGCTATGGAATCTTGATCGCACGAAAAGGAGCCAAGATCACCCCGGATTCTCTGGTGGAAATAAAGCGTACTGATGTAGAAGGAAATTGGGCTCTGACAGGAGGCATGGAACTGACAAGGGACCCCACTGTCTCTGAACATGCGTCTTTAGTTGGTCTTCTCTTGAGTCTGTATAGGTTGAGCAAAATATCAGGACAAAACACTGGTAACTATAAAACAAACATCGCAGATAGGATAGAGCAGATTTTCGAGACAGCCCCTTTCGTTAAAATCGTGGAACACCATACTTTAATGACAACTCACACAATGTGCGCTAACTGCAGGACTATACCGAATTTCAGATTTCTGGCCGGGACCTACGACATGTTTTTCTCCCGGATTGAGCATCTATATTCAGCAATCAGAGTGGGCACAGTTGTTACCGCTTATGAAGACTGTTCAGGTCTGGTATCGTTTACTGGATTCATAAAGCAGATCAATCTCACTGCAAGAGAAGCAATACTATACTTCTTCCACAAGAACTTTGAGGAAGAGATAAGAAGAATGTTCGAGCCAGGGCAGGAGACAGCTGTCCCTCACTCCTATTTCATTCACTTCCGTTCACTAGGTTTGAGTGGGAAGTCTCCTTATTCATCGAATGCCGTTGGTCATGTGTTCAATCTCATTCACTTTGTCGGATGCTATATGGGTCAAGTCAGATCCCTAAATGCGACAGTTATTGCCGCATGTGCTCCTCATGAGATGTCTGTTCTAGGGGGCTATCTAGGAGAGGAATTCTTTGGGAAAGGAACATTCGAGAGAAGGTTCTTCAGAGATGAGAAAGAACTTCAAGAATACGAGGCGGCTGAACTGACAAAGACTGACGTGGCATTGGCAGACGATGGAACTGTCAACTCTGACGATGAGGACTACTTCTCCGGTGAAACCAGAAGTCCAGAGGCTGTTTATACTCGAATCATGATGAATGGAGGTCGACTAAAGAGATCGCATATACGGAGATATGTCTCAGTCAGCTCAAATCATCAAGCTCGTCCAAACTCATTTGCTGATTTTCTAAACAAGACATATTCGAACGACTCA
>53-FranceRABV
ATGGATGCCGACAAGATTGTATTCAAAGTCAATAATCAGGTGGTCTCTTTGAAACCAGAGATTATCGTGGATCAATATGAGTACAAGTACCCTGCTATCAAAGATTTGAAAAAGCCCTGTATAACCCTAGGGAAAGCCCCCGACTTAAACAAAGCATACAAGTCAGTCTTATCGGGCATGAATGCAGCCAAACTTGATCCTGATGATGTATGTTCCTACTTGGCAGCAGCAATGCAGTTCTTTGAGGGGACGTGTCCAGAAGACTGGACCAGCTATGGAATCTTGATCGCACGAAAAGGAGCCAAGATCACCCCGGATTCTCTGGTGGAAATAAAGCGTACTGATGTAGAAGGAAATTGGGCTCTGACAGGAGGCATGGAACTGACAAGGGACCCCACTGTCTCTGAACATGCGTCTTTAGTTGGTCTTCTCTTGAGTCTGTATAGGTTGAGCAAAATATCAGGACAAAACACTGGTAACTATAAAACAAACATCGCAGATAGGATAGAGCAGATTTTCGAGACAGCCCCTTTCGTTAAAATCGTGGAACACCATACTTTAATGACAACTCACAAAATGTGTGCTAATTGGAGTACTATACCGAATTTCAGATTTCTGGCCGGGACCTACGACATGTTTTTCTCCCGGATTGAGCATCTATATTCAGCAATCAGAGTGGGCACAGTTGTTACCGCTTATGAAGACTGTTCAGGTCTGGTATCGTTTACTGGATTCATAAAGCAGATCAATCTCACTGCAAGAGAAGCAATACTATACTTCTTCCACAAGAACTTTGAGGAAGAGATaAGAAGAATGTTCGAGCCAGGGCAGGAGAcAGCTGTCCCTCACTCCTATTTCATTCACTTCCGTTCACTAgGTTTGAGTgGGaAGTCTcCtTAtTCATCGAATGGCGTTGGTCATGTGTTCAATCTCATTCACTTTGTCGGATGCTATATGGGTCAAGTCAGATCCCTAAATGCGACAGTTATTGCCGCATGTGCTCCTCATGAGATGTCTGTTCTAGGGGGCTATCTAGGAGAGGAATTCTTTGGGAAAGGAACATTCGAGAGAAGGTTCTTCAGAGATGAGAAAGAACTTCAAGAATACGAGGCGGCTGAACTGACAAAGACTGACGTGGCATTGGCAGACGATGGAACTGTCAACTCTGACGATGAGGACTACTTCTCCGGTGAAACCAGAAGTCCAGAGGCTGTTTATACTCGAATCATGATGAATGGAGGTCGACTAAAGAGATCGCATATACGGAGATATGTCTCAGTCAGCTCAAATCATCAAGCTCGTCCAAACTCATTTGCTGATTTTCTAAACAAGACATATTCGAACGACTCA
>54-GreeceRABV
ATGGATGCCGACAAGATTGTATTCAAAGTCAATAATCAGGTGGTCTCTTTGAAGCCTGAGATTATCGTGGATCAATATGAGTACAAGTACCCAGCTATCAAAGATTTGAAAAAGCCCTGTATAACCCTAGGGAAAGCCCCCGACTTAAACAAAGCATACAAGTCAATCTTGTCAGGCATGAATGCAGCCAAACTTGATCCTGATGATGTATGTTCCTACTTAGCAGCAGCAATGCAGTTCTTTGAGGGGACGTGTCCAGAAGACTGGACCAGCTATGGAATCTTGATCGCACGAAAAGGAAACAAGATCACCCCGGATTCTCTGGTGGAAATAAAGCGTACTGATGTAGAAGGAAATTGGGCTCTGACAGGAGGCATGGAACTGACAAGGGACCCCACTGTCCCCGAACATGCGTCTTTAGTTGGTCTTCTCTTGAGTCTGTATAGGTTGAGCAAAATATCAGGACAAAACACTGGTAACTATAAAACAAACATCGCAGATAGGATAGAGCAGATTTTCGAGACAGCTCCTTTTGTTAAAATCGTGGAACACCATACTCTAATGACAACTCACAAAATGTGCGCTAATTGGAGTACTATACCGAATTTCAGATTTTTGGCCGGGACCTACGACATGTTTTTCTCTCGGATTGAGCATCTATATTCAGCAATCAGAGTGGGCACGGTTGTTACTGCTTATGAAGACTGTTCAGGTTTGGTATCGTTTACTGGGTTCATAAAGCAGATCAATCTCACTGCAAGAGAAGCAATACTATACTTCTTCCACAAGAATTTTGAGGAAGAGATAAGAAGAATGTTCGAGCCAGGTCAGGAGACAGCTGTTCCTCACTCCTATTTCATTCACTTCCGTTCACTAGGCTTGAGTGGGAAGTCTCCTTATTCATCGAATGCCGTTGGTCATGTGTTCAATCTCATTCACTTTGTCGGATGCTATATGGGTCAAGTCAGATCCCTAAATGCAACAGTCATTGCTGCATGTGCTCCTCATGAGATGTCTGTTCTAGGGGGCTATCTGGGAGAGGAATTCTTCGGGAAAGGAACATTCGAGAGAAGATTCTTCAGAGATGAGAAGGAACTCCAAGAATACGAAGCGACTGAACTGACAAAGACTGACGTGGCATTGGCAGACGATGGAACTGTCAACTCTGACGATGAGGACTACTTCTCCGGTGAAACCAGAAGTCCTGAAGCTGTTTATACTCGAATCATGATGAATGGAGGTCGACTAAAGAGATCGCATATAAGGAGATATGTCTCAGTCAGTTCAAATCATCAAGCTCGTCCAAACTCATTTGCTGAGTTTCTAAACAAGACATATTCGAACGACTCA
>55-ItalyRABV
ATGGATGCCGACAAGATTGTATTCAAAGTCAATAATCAGGTGGTCTCTTTGAAACCAGAGATTATCGTGGATCAATATGAGTACAAGTACCCTGCTATCAAAGATTTGAAAAAGCCCTGTATAACCCTAGGGAAAGCCCCCGACTTAAACAAAGCATACAAGTCAGTCTTATCGGGCATGAATGCAGCCAAACTTGATCCTGATGATGTATGTTCCTACTTGGCAGCAGCAATGCAGTTCTTTGAGGGGACGTGTCCAGAAGACTGGACCAGCTATGGAATCTTGATCGCACGAAAAGGAGCCAAGATCACCCCGGATTCTCTGGTGGAAATAAAGCGTACTGATGTAGAAGGAAATTGGGCTCTGACAGGAGGCATGGAACTGACAAGGGACCCCACTGTCTCTGAACATGCGTCTTTAGTTGGTCTTCTCTTGAGTCTGTATAGGTTGAGCAAAATATCAGGACAAAACACTGGTAACTATAAAACAAACATCGCAGATAGGATAGAGCAGATTTTCGAGACAGCCCCTTTCGTTAAAATCGTGGAACACCATACTTATGTGCCACGCCAGATTATGTGCACTAATTGGAGTACTATACCGAATTTCAGATTTCTGGCCGGGACCTACGACATGTTTTTCTCCCGGATTGAGCATCTATATTCAGCAATCAGAGTGGGCACAGTTGTTACCGCTTATGAAGACTGTTCAGGTCTGGTATCGTTTACTGGATTCATAAAGCAGATCAATCTCACTGCAAGAGAAGCAATACTATACTTCTTCCACAAGAACTTTGAGGAAGAGATAAGAAGAATGTTCGAGCCAGGGCAGGAGACAGCTGTCCCTCACTCCTATTTCATTCACTTCCGTTCACTAGGTTTGAGTGGGAAGTCTCCTTATTCATCGAATGCCGTTGGTCATGTGTTCAATCTCATTCACTTTGTCGGATGCTATATGGGTCAAGTCAGATCCCTAAATGCGACAGTTATTGCCGCATGTGCTCCTCATGAGATGTCTGTTCTAGGGGGCTATCTAGGAGAGGAATTCTTTGGGAAAGGAACATTCGAGAGAAGGTTCTTCAGAGATGAGAAAGAACTTCAAGAATACGAGGCGGCTGAACTGACAAAGACTGACGTGGCATTGGCAGACGATGGAACTGTCAACTCTGACGATGAGGACTACTTCTCCGGTGAAACCAGAAGTCCAGAGGCTGTTTATACTCGAATCATGATGAATGGAGGTCGACTAAAGAGATCGCATATACGGAGATATGTCTCAGTCAGCTCAAATCATCAAGCTCGTCCAAACTCATTTGCTGATTTTCTAAACAAGACATATTCGAACGACTCA
>56-LabStrainUSA
ATGGATGCCGACAAGATTGTATTCAAAGTCAATAATCAGGTGGTCTCTTTGAAGCCTGAGATTATCGTGGATCAATATGAGTACAAGTACCCTGCCATCAAAGATTTGAAAAAGCCCTGTATAACCCTAGGAAAGGCTCCCGATTTAAATAAAGCATACAAGTCAGTTTTGTCAGGCATGAGCGCCGCCAAACTTGATCCTGACGATGTATGTTCCTATTTAGCAGCGGCAATGCAGTTTTTTGAGGGGACATGTCCGGAAGACTGGACCAGCTATGGAATCGTGATTGCACGAAAAGGAGATAAGATCACCCCAGGTTCTCTGGTGGAGATAAAACGTACTGATGTAGAAGGGAATTGGGCTCTGACAGGAGGCATGGAACTGACAAGAGACCCCACTGTCCCTGAGCATGCGTCCTTAGTCGGTCTTCTCTTGAGTCTGTATAGGTTGAGCAAAATATCCGGGCAAAACACTGGTAACTATAAGACAAACATTGCAGACAGGATAGAGCAGATTTTTGAGACAGCCCCTTTTGTTAGAATCGTGGAACACCATACTCTAATGACAACTCACAAAATGTGTGCTAATTGGAGTACTATACCAAACTTCAGATTTTTGGCCGGAACCTATGACATGTTTTTCTCCCGGATTGAGCATCTATATTCAGCAATCAGAGTGGGCACAGTTGTCACTGCTTATGAAGACTGTTCAGGACTGGTATCATTTACTGGGTTCATAAAACAGATCAATCTCACCGCTAGAGAGGCAATACTATATTTCTTCCACAAGAACTTTGAGGAAGAGATAAGAAGAATGTTTGAGCCAGGGCAGGAGACAGCTGTTCCTCACTCTTATTTCATCCACTTCCGTTCACTAGGCTTGAGTGGGAAATCTCCTTATTCATCAAATGCTGTTGGTCACGTGTTCAATCTCATTCACTTTGTAGGATGCTATATGGGTCAAGTCAGATCCCTAAATGCAACGGTTATTGCTGCATGTGCTCCTCATGAAATGTCTGTTCTAGGGGGCTATCTGGGAGAGGAATTCTTCGGGAAAGGGACATTTGAAAGAAGATTCTTCAGAGATGAGAAAGAACTTCAAGAATACGAGACGGCTGAACTGACAAAGACTGACGTAGCACTGGCAGATGATGGAACTGTCAACTCTGACGACGAGGACTACTTCTCAGGTGAAACCAGAAGTCCGGAGGCTGTTTATACTCGAATCATGATGAATGGAGGTCGACTAAAGAGATCTCACATACGGAGATATGTCTCAGTCAGTTCCAATCATCAAGCCCGTCCAAGCTCATTCGCCGAGTTTCTAAACAAGACATATTCGAGTGACTCA
>57-LabStrainUSA
ATGGATGCCGACAAGATTGTGTTCAAAGTCAATAATCAGGTGGTCTCTTTGAAGCCTGAGATTATCGTGGATCAATATGAGTACAAGTACCCTGCCATCAAGGATTTGAAAAAGCCTTGTATCACCCTAGGGAAAGCCCCCGACTTGAACAAAGCATACAAATCAGTTTTATCAGGCATGAATGCCGCCAAACTTGATCCGGATGATGTATGCTCCTACTTGGCAGCAGCAATGCAGTTCTTTGAGGGGACATGTCCGGAAGACTGGACCAGCTATGGAATCCTGATTGCACGAAAAGGAGATAGGATCACCCCAAACTCTCTAGTGGAGATAAAGCGTACTGATGTAGAAGGGAATTGGGCTCTGACAGGAGGCATGGAATTGACAAGGGACCCCACTGTCTCTGAACATGCATCTTTAGTCGGTCTTCTCCTGAGTCTGTACAGGTTGAGCAAAATATCAGGACAGAACACTGGTAACTATAAGACAAACATTGCAGATAGGATAGAGCAGATTTTCGAGACAGCACCTTTTGTTAAGATCGTGGAACACCATACCCTAATGACAACTCACAAGATGTGCGCTAGCTGGAGTACTACACCGAACTTCAGATTTTTGGCCGGAACCTACGACATGTTTTTCTCACGGATTGAGCATCTGTATTCGGCAATCAGAGTGGGCACAGTCGTCACCGCTTATGAAGACTGCTCAGGACTGGTATCGTTTACAGGGTTCATAAAGCAGATCAATCTCACCGCAAGGGAAGCAATACTATATTTCTTCCACAAGAACTTTGAGGAAGAGATAAGAAGAATGTTCGAGCCAGGGCAAGAGACAGCTGTTCCTCACTCTTATTTCATCCACTTCCGTTCACTAGGCTTGAGTGGGAAGTCTCCTTATTCATCGAATGCTGTCGGTCATGTGTTCAATCTCATTCACTTTGTTGGATGCTACATGGGTCAAGTCAGATCTCTAAATGCGACGGTTATTGCTGCATGTGCCCCTCATGAGATGTCTGTTCTAGGGGGCTATTTGGGAGAGGAATTCTTCGGAAAAGGGACATTTGAAAGAAGGTTCTTCAGAGACGAGAAAGAACTTCAAGAATATGAGGCGGCTGAACTAACAAAGTCCGACGTGGCACTGGCAGATGACGGAACCGTCAACTCTGATGACGAGGACTATTTCTCTGGTGAAACCAGAAGTCCAGAAGCTGTCTATACTCGAATCATGATGAATGGAGGTCGACTGAAGAGATCTCATATACGGAGATATGTCTCAGTCAGTTCCAATCATCAAGCCCGTCCAAACTCATTCGCCGAATTTTTAAACAAGACGTATTCGAATGACTCA
>58-LabStrainEurope
ATGGATGCCGACAAGATTGTGTTCAAAGTCAATAATCAGGTGGTCTCTTTGAAGCCTGAGATTATCGTGGATCAATATGAGTACAAGTACCCTGCCATCAAGGATTTGAAAAAGCCTTGTATCACCCTAGGGAAAGCCCCCGACTTGAACAAAGCATACAAATCAGTTTTATCAGGCATGAATGCCGCCAAACTTGATCCGGATGATGTATGCTCCTACTTGGCAGCAGCAATGCAGTTCTTTGAGGGGACATGTCCGGAAGACTGGACCAGCTATGGAATCCTGATTGCACGAAAAGGAGATAGGATCACCCCAAACTCTCTAGTGGAGATAAAGCGTACTGATGTAGAAGGGAATTGGGCTCTGACAGGAGGCATGGAATTGACAAGGGACCCCACTGTCTCTGAACATGCATCTTTAGTCGGTCTTCTCCTGAGTCTGTACAGGTTGAGCAAAATATCAGGACAGAACACTGGTAACTATAAGACAAACATTGCAGATAGGATAGAGCAGATTTTCGAGACAGCACCTTTTGTTAAGATCGTGGAACACCATACCCTAATGACAACTCACAAGATGTGTGCTAATTGGAGTACTATACCGAACTTCAGATTTTTGGCCGGAACCTACGACATGTTTTTCTCACGGATTGAGCATCTGTATTCGGCAATCAGAGTGGGCACAGTCGTCACCGCTTATGAAGACTGCTCAGGACTGGTATCGTTTACAGGGTTCATAAAGCAGATCAATCTCACCGCAAGGGAAGCAATACTATATTTCTTCCACAAGAACTTTGAGGAAGAGATAAGAAGAATGTTCGAGCCAGGGCAAGAGACAGCTGTTCCTCACTCTTATTTCATCCACTTCCGTTCACTAGGCtTGAGTgGGAAGTCTCCTTATTCATCGAaTGCTGTCgGTCATGTGTTCaATCTCAtTCACTTTGTtgGATGCTACATgGGTCAaGTCAGATCTCTAAATGCgACgGtTATTGCTGCATGTGCCCCTCATGAGATGTCTGTTCTAGGGGGCTATTTGGGAGAGGAATTCTTCGGAAAAGGGACATTTGAAAGAAGGTTCTTCAGAGACGAGAAAGAACTTCAAGAATATGAGGCGGCTGAACTAACAAAGTCCGACGTGGCACTGGCAGATGACGGAACCGTCAACTCTGATGACGAGGACTATTTCTCTGGTGAAACCAGAAGTCCAGAAGCTGTCTATACTCGAATCATGATGAATGGAGGTCGACTGAAGAGATCTCATATACGGAGATATGTCTCAGTCAGTTCCAATCATCAAGCCCGTCCAAACTCATTCGCCGAATTTTTAAACAAGACGTATTCGAATGACTCA
>59-GeorgiaRABV
ATGGATACCGACAAAATTGTATTCAAAGTCAATAATCAGGTTGTCTCTCTAAAACCTGAAATTATTGTAGATCAATATGAGTACAAATACCCGGCGATCAAAGACTTAAAAAAGCCCAGTATCTCCCTGGGAAAGGCTCCTGATTTGAACAAGGCGTATAAGTCAATTTTGTCCGGCATGAATGCAGCTAAGCTCGACCCTGATGATGTGTGCTCTTACTTGGCAGCTGCAATGCAATTCTTTGAAGGAACATGTCCAGAAGACTGGACTAGCTATGGAATCTTGATTGCAAGGAAAGGAGACAAGATAACTCCAAACTCTCTCGTAGACATAAAACGTACAGATGTAGAAGGGAACTGGGCTCTAACAGGAGGAATGGAGTTGACTAGGGATCCCACCATTCCAGAACATGCATCTTTGGTTGGTCTTCTCTTGAGTTTGTATCGATTGAGCAAAATATCCGGACAGAACACAGGCAATTACAAGACAAATATCTCTGATCGTATAGAACAGATTTTTGAGACGGCCCCCTTTGTTAAGATAGTGGAACATCACACTTTAATGACAACTCACAAAATGTGCGCTAACTGGAGCACCATACCGAACTTTAGATTCCTGGCCGGAACTTATGACATGTTTTTCTCTCGGATTGAACATTTATATTCAGCAATCAGAGTGGGTACAGTTGTCACTGCTTACGAGGACTGCTCAGGGCTGGTATCGTTTACAGGGTTTATCAAGCAGATAAACCTTACAGCAAAGGAAGCAATACTTTATTTCTTCCACAAGAATTTTGAGGGAGAGATAAGAAGAATGTTTGAGCCGGGACAGGAAACTGCAGTCCCTCACTCCTATTTCATCCATTTCCGGTCTTTAGGCCTGAGTGGGAAATCTCCATATTCGTCAAGTGCAGTTGGTCACGTGTTCAACCTCATTCACTTTGTTGGATGCTATATGGGTCAAGTGAGGTCTTTGAATGCAACGGTTATTGCCACATGTGCTCCACATGAGATGTCTGTTCTCGGGGGTTATTTGGGGGAGGAGTTCTTTGGCAAGGGGACTTTTGAGAGAAGATTCTTCAGGGATGAGAAGGAACTTCAGGATTATGAAGCAGCAGAGTTGACAAAGACTGAGGTCGCTCTGGCAGACGACGGAACAGTCAATTCTGACGACGAAGACTACTTCTCTGGTGAAACCAGGAGTCCAGAGGCGGTCTATACTCGGATCATGATCAATGGGGGCCGACTCAAAAGATCACATATAAGAAGGTATGTATCAGTCAGTTCCAATCATCAAGCTCGCCCTAATTCATTTGCTGAATTTCTAAACAAGACATATTCTAACGATCCA
>60-ARAV
ATGGATTCTGACAAGATTGTCTTCAAGGTCCATAACCAGTTGGTTTCAGTGAAGCCTGAGGTGATTACTGATCAGTATGAGTATAAGTATCCTGCCATTGGGAATCAGAAAAAACCCAGCATAACTCTCGGCAAGGCTCCAGACTTAAACAAGGCTTACAAGTCTATTCTGTCTGGAATGAATGCCGCAAAGCTGGACCCTGATGACGTCTGTTCTTATCTTGCTGCTGCCATGGAGCTGTTTGAAGGAGTGTGCCCTGATGATTGGGCAAGTTATGGAATTCTTATTGCTAAGAAGGGAGACAAAATCACTCCGACCACCTTGGTGGACATTATCCGAACGGATGTGGAAGGGAATTGGGCACAAACTGGAGGTCAAGATTTGACTAGGGATCCGACAACTGCCGAGCATGCATCATTGGTAGGACTTCTTCTTTGTCTTTACCGATTGAGCAAGATTGTTGGACAAAACACGGGAAATTACAAGACAAACGTTGCTGATCGGATGGAGCAAATCTTTGAGACAGCTCCCTTCGTCAAGGTGGTTGAACATCACACATTGATGACCACTCACAAGATGTGTGCAAATTGGAGCACGATACCAAATTTCAGGTTCCTGGCAGGAACATATGACATGTTCTTCTCGAGGATAGAACACTTGTACTCAGCTATCAGAGTAGGGACTGTTGTAACTGCATATGAGGATTGCTCTGGATTGGTTTCATTCACTGGATTCATCAAACAGATCAATTTGACAGCCAGAGAGGCCATATTGTATTTCTTTCACAAAAACTTTGAGGAGGAGATCAAACGGATGTTTGAACCGGGACAGGAAACTGCAGTTCCTCATTCCTACTTCATACATTTCAGATCCTTGGGTCTGAGCGGCAAATCTCCGTACTCATCCAATGCAGTTGGTCATGTATTCAATCTCATTCACTTTGTAGGTTGCTACATGGGTCAAATCAGGTCACTAAATGCTACTGTTATTTCTAGTTGTGCACCTCATGAGATGTCTGTCTTAGGGGGCTATTTGGGGGAGGAGTTCTTTGGAAAAGGGACGTTTGAGAGGAGGTTCTTTAGAGATGAGAAGGAGCTGCAGGATTATGAATTAGCAGAGGCCACAAAGACAGATTTAGCGTTAGCTGACGACGGGACTGTCAATTCAGATGATGAAGACTTCTTTTCTGGGGAGACCAGGAGTCCTGAGGCTGTATACACTAGAATTATGATGAACGGAGGGAGGCTGAAGAAGTCTCACATAAGGAGATATGTCTCGGTCAGCTCCAACCATCAGGCCAGACCCAACTCGTTTGCCGAATTCCTTAATAAGACCTACTCGGGTGATCAG
>61-KHUV
ATGGATGCCGACAGAATTGTCTTTAAAGTTAAGAATCAGTTGGTGTCTGTTAAGCCGGAGGTGATTGTTGATCAGTACGAGTACAAATACCCGGCTATTGTGGATAGGCAGAAGCCCAGCATCACTCTGGGGAAAGCTCCAGACCTGAACAAGGCTTACAAGTCCATTCTTTCCGGATTGACTGCTGCCAAACTCGATCCGGATGATGTCTGTTCTTATTTGGCCGCAGCAATGGAGCTGTTTGATGGAACTTGCCCCGATGATTGGACGAGTTATGGGATCCTTATTGCCAAGAAAGGAGATAAAATCACTCCAGCCACTTTAGTTAACATTCAAAGAACAGATGTCGAGGGCAACTGGGCATTGACCGGAGGTCTAGACCTGACAAGAGATCCGACTGTAGCCGAACATGCATCCTTAGTGGGGCTCCTTCTCAGCCTTTATCGACTGAGTAAAGTCTCTGGGCAGAACACAGGGAATTACAAAACCAATGTTGCTGACCGAATGGAGCAAATCTTCGAGACAGCTCCATTTGCCAAAATTGTGGAACATCACACCTTGATGACCACTCACAAAATGTGTGCTAACTGGAGCACAATTCCCAATTTTAGGTTTTTAGCAGGGACATATGACATGTTTTTCTCGAGAATTGAGCATTTGTATTCAGCCATAAGAGTAGGAACTGTTGTGACCGCATATGAGGATTGTTCTGGGTTGGTTTCATTCACAGGGTTCATCAAACAGATAAATTTGACAGCGAAGGAAGCGATATTGTATTTCTTCCACAAAAATTTTGAAGAAGAGATCAAGAGGATGTTTGAGCCAGGTCAGGAGACGGCTGTCCCGCATTCTTATTTCATCCACTTCAGGTCATTGGGACTAAGTGGAAAATCTCCATACTCTTCGAATGCAGTTGGTCATGTGTTTAACCTCATCCACTTTGTCGGCTGTTACATGGGCCAGATTAGATCTTTAAACGCAACTGTCATCTCTAGTTGTGCACCTCATGAGATGTCGGTTCTTGGTGGTTACTTAGGGGAGGAGTTTTTCGGTAAGGGAACATTCGAAAGGAGATTTTTCAGGGATGAGAAAGAGCTCAAGGAGTATGAGGCTGCTGAGTCAGTAAAGACGGACACAGCCTTGGCAGATGATGGAACTGTCAATTCCGATGACGAAGACTTTTTCTCTGGAGAGACAAGAAGTCCGGAAGCAGTGTACACCAGGATTATGATGAACGGAGGACGATTGAAAAAGTCCCACATCAGGAGATATGTTTCCGTCAGCTCAAACCATCAAGCAAGACCAAACTCATTTGCTGAGTTTTTGAATAAAACCTACTCAAGTGATCCA
>62-DUVV
ATGGATGCTGAAAGAATTGTCTTTAAGGTCCGTAATCAGCTAGTCTCTGTAAAACCAGAGGTCATCTCTGATCAGTATGAGTACAAATATCCTGCTATTACTGATAAGAAGAAGCCTAGTATCACACTTGGAAGGGCTCCGGACTTGAAGACAGCGTACAAGTCCATCTTATCGGGGATGAATGCCGCCAAGCTGGATCCAGATGACGTATGTTCATACTTAGCAGGTGCTATGATTTTGTTTGAGGGTGTGTGTCCCGAAGATTGGGTTAGTTATGGAATCCACATTGCCCGGAAAGGCGATAAAATAACCCCTGCTACGTTAGTTGACATAGTTAGAACAAATACAGAAGGTAACTGGGCTCAGACGGGGGGTCAGGAATTAACTAGAGATCCAACAATCTCAGAACATGCATCATTGGTAGGACTTTTACTTTGCCTATATAGGTTAAGCAAAATTGTAGGACAGAACACAGGGAATTATAAGACGAATGTGGCTGACCGGATGGAACAGATTTTTGAAACTGCTCCATTCGTCAAGATAGTCGAGCACCACACATTAATGACCACTCACAAAATGTGTGCGAATTGGAGCACAATACCCAATTTTAGATTTCTTGCAGGAACATATGACATGTTCTTCTCCAGGGTGGATCATTTGTACTCGGCTATTAGGGTTGGGACGGTAGTTACTGCATATGAAGATTGTTCAGGTTTAGTCTCCTTTACTGGGTTTATCAAGCAGATTAACTTGACCGCTAGAGAAGCCATATTATACTTCTTTCACAAGAACTTTGAGGAGGAGATCAAAAGAATGTTTGAGCCCGGACAGGAGACTGCTGTGCCTCACTCCTACTTCATCCACTTTAGATCCTTAGGTCTTAGCGGCAAGTCTCCTTACTCCTCCAATGCTGTCGGACATGTGTTCAACTTGATCCATTTCGTAGGTTGTTACATGGGTCAAATCAGATCATTAAACGCTACAGTTATCCAAAGTTGTGCCCCGCATGAGATGTCCGTATTGGGAGGTTATTTGGGAGAGGAATTCTTCGGAAAGGGGACCTTTGAGAGACGATTCTTTCGGGACGAGAAAGAGCTGCAAGACTATGAAGAAGCAGAGGCCACTAAGATTGAGGCTGCATTGGCTGATGATGGAACTGTGAACTCCGACGATGAAGACTTTTTCTCCGGAGATACAAGAAGTCCAGAAGCTGTTTACACAAGGATCATGATGAACGGAGGGCGATTAAAGGGAGCACACATAAGAAGGTACGTCTCTGTAAGTTCTAGTCACCAAGCAAGACCAAACTCCTTTGCAGAGTTCCTCAACAAGACCTACTCCAGTGACTCC
>63-DUVV
ATGGATGCTGAAAGAATTGTCTTTAAGGTCCGTAATCAGCTAGTCTCTGTAAAACCAGAGGTCATCTCTGATCAGTATGAGTACAAATATCCTGCTATTACTGATAAGAAGAAGCCTAGTATCACACTTGGAAGGGCTCCGGACTTGAAGACAGCGTACAAGTCCATCTTATCGGGGATGAATGCCGCCAAGCTGGATCCAGATGACGTATGTTCATACTTAGCAGGTGCTATGATTTTGTTTGAGGGTGTGTGTCCCGAAGATTGGGTTAGTTATGGAATCCACATTGCCCGGAAAGGCGATAAAATAACCCCTGCTACGTTAGTTGACATAGTTAGAACAAATACAGAAGGTAACTGGGCTCAGACGGGGGGTCAGGATTTAACTAGAGATCCAACAATCTCAGAACATGCATCATTGGTAGGACTTTTACTTTGCCTATATAGGTTAAGCAAAATTGTAGGACAGAACACAGGGAATTATAAGACGAATGTGGCTGACCGGATGGAACAGATTTTTGAAACTGCTCCATTTGTCAAGATAGTCGAGCACCACACATTAATGACCACTCACAAAATGTGTGCGAATTGGAGCACAATACCCAATTTTAGATTTCTTGCAGGAACATATGACATGTTCTTCTCCAGGGTGGATCATTTGTACTCGGCTATTAGGGTTGGGACGGTAGTTACTGCATATGAAGATTGTTCAGGTTTAGTCTCCTTTACTGGGTTTATCAAGCAGATTAACTTGACCGCTAGAGAAGCCATAtTATACTTCTTTCACAAGAACTTTGAGGAGGAGATCAAAAGaATGTTTGAGCCCGgACAGGAGACTGCTGTGCCTCACTCcTACTtCATCCACTTTAGATCCTTAGGTCTTAGCGGCAAGTCTcCTTACTCCTCCAATGCTGTCGGACATGTGTTCAACTTGATCCATTTCGTAGGTTGTTACATGGGTCAAATCAGATCATTAAACGCTACAGTTATCCAAAGTTGTGCCCCGCATGAGATGTCCGTATTGGGAGGTTATTTGGGAGAGGAATTCTTCGGAAAGGGGACCTTTGAGAGACGATTCTTTCGGGACGAGAAAGAGCTGCAAGACTATGAAGAAGCAGAGGCCACTAAGATTGAGGCTGCATTGGCTGATGATGGAACTGTGAACTCCGACGATGAAGACTTTTTCTCCGGAGATACAAGAAGTCCAGAAGCTGTTTACACAAGGATCATGATGAACGGAGGGCGATTAAAGGGAGCACACATAAGAAGGTACGTCTCTGTAAGTTCTAGTCACCAAGCAAGACCAAACTCCTTTGCAGAGTTCCTCAACAAGACCTACTCCAGTGACTCC
>64-DUVV
ATGGATGCTGAAAGAATTGTCTTTAAGGTCCGTAATCAGCTAGTCTCTGTAAAACCAGAGGTCATCTCTGATCAGTATGAGTACAAATATCCTGCTATTACTGATAAGAAGAAGCCTAGTATCACACTTGGAAGGGCTCCGGACCTGAAGACAGCATACAAGTCCATCTTGTCGGGGATGAATGCCGCCAAGCTGGATCCAGATGACGTATGTTCATACTTAGCAGGTGCTATGATTTTGTTTGAGGGTGTGTGTCCCGAAGATTGGGTTAGTTATGGAATCCCCATTGCCCGGAAAGGCGATAAAATAACCCCTGCTACGTTAGTTGACATAGTTAGAACGAATACAGAGGGTAACTGGGCTCAGACGGGAGGTCAGGATTTAACTAGAGATCCAACAATCTCAGAACATGCATCATTGGTAGGACTTTTACTCTGCCTATATAGGTTAAGCAAAATTGTAGGACAGAACACAGGAAATTACAAGACGAATGTGGCTGACCGGATGGAACAGATTTTTGAAACTGCTCCATTTGTCAAGATAGTCGAGCACCACACATTAATGACCACTCACAAAATGTGTGCGAATTGGAGCACAATACCCAATTTTAGATTTCTTGCAGGAACATATGACATGTTCTTCTCCAGGGTGGATCATTTGTACTCGGCTATTAGGGTTGGGACGGTAGTCACTGCATATGAAGATTGTTCAGGTTTAGTCTCCTTTACTGGGTTTATCAAGCAGATTAACTTGACCGCTAGAGAAGCCATATTATACTTCTTTCACAAGAACTTTGAGGAGGAGATCAAAAGAATGTTTGAGCCCGGACAGGAGACTGCTGTGCCTCACTCCTACTTTATCCACTTTAGATCCTTAGGTCTTAGCGGCAAGTCTCCTTACTCCTCCAATGCTGTCGGACATGTGTTCAACTTGATCCATTTTGTAGGTTGTTACATGGGTCAAATCAGATCATTAAACGCCACAGTTATCCAAAGTTGTGCCCCGCATGAGATGTCCGTATTGGGAGGTTATTTGGGAGAGGAATTCTTTGGAAAGGGGACCTTTGAGAGACGATTCTTTCGGGACGAGAAAGAGCTGCAAGACTATGAAGAAGCAGAGGCCACTAAGATTGAGGCTGCATTGGCTGATGATGGAACTGTGAACTCCGACGATGAAGACTTTTTCTCCGGAGATACAAGAAGTCCAGAAGCTGTTTACACAAGGATCATGATGAACGGAGGGCGGTTAAAGGGGGCACACATAAGAAGGTACGTCTCTGTAAGTTCTAGTCACCAAGCAAGACCAAACTCCTTTGCAGAGTTCCTCAACAAGACCTACTCCAGTGACTCC
>65-DUVV
ATGGATGCTGAAAGAATTGTCTTTAAGGTCCGTAATCAGCTAGTCTCTGTAAAACCAGAGGTCATCTCTGATCAGTATGAGTACAAATATCCTGCTATTACTGATAAGAAGAAGCCTAGTATCACACTTGGAAGGGCTCCGGACTTGAAGACAGCATACAAGTCCATCTTGTCGGGGATGAATGCCGCCAAGCTGGATCCAGATGACGTATGTTCATACTTAGCAGGTGCTATGATTTTGTTTGAGGGTGTGTGTCCCGAAGATTGGGTTAGTTATGGAATCCACATTGCCCGGAAAGGCGATAAAATAACCCCTGCTACGTTAGTTGACATAGTTAGAACAAATACAGAGGGTAACTGGGCTCAGACGGGAGGTCAGGATTTAACTAGAGATCCAACAATCTCAGAACATGCATCATTGGTAGGACTTTTACTTTGCCTATATAGGTTAAGCAAAATTGTAGGACAGAACACAGGGAATTACAAGACGAATGTGGCTGACCGGATGGAACAGATTTTTGAAACTGCTCCATTTGTCAAGATAGTCGAGCACCACACATTAATGACCACTCACAAAATGTGTGCGAATTGGAGCACAATACCCAATTTTAGATTTCTTGCAGGAACATATGACATGTTCTTCTCCAGGGTGGATCATTTGTACTCGGCTATTAGGGTTGGGACGGTAGTCACTGCATATGAAGATTGTTCAGGTTTAGTCTCCTTTACTGGGTTTATCAAGCAGATTAACTTGACCGCTAGAGAAGCCATATTATACTTCTTTCACAAGAACTTTGAGGAGGAGATCAAAAGAATGTTTGAGCCCGGACAGGAGACTGCTGTGCCTCACTCCTACTTTATCCACTTTAGATCCTTAGGTCTTAGCGGCAAGTCTCCTTACTCCTCCAATGCTGTCGGACATGTGTTCAACTTGATCCATTTTGTAGGTTGTTACATGGGTCAAATCAGATCATTAAACGCTACAGTTATCCAAAGTTGTGCCCCGCATGAGATGTCCGTATTGGGAGGTTATTTGGGAGAGGAATTCTTCGGAAAGGGGACCTTTGAGAGACGATTCTTTCGGGACGAGAAAGAGCTGCAAGACTATGAAGAAGCAGAGGCCACTAAGATTGAGGCTGCATTGGCTGATGATGGAACTGTGAACTCCGACGATGAAGACTTTTTCTCCGGAGATACAAGAAGTCCAGAAGCTGTTTACACAAGGATCATGATGAACGGAGGGCGGTTAAAGGGGGCACACATAAGAAGGTACGTCTCTGTAAGTTCTAGTCACCAAGCAAGACCAAACTCCTTTGCAGAGTTCCTCAACAAGACCTACTCCAGTGACTCC
>66-ABLV
ATGGATTCTGATAAGATTGTCTTTAAGGTCAACAATCAGTTGGTGTCTGTTAAGCCGGAGGTGATAGTAGATCAATATGAGTACAAATATCCCGCTATTAAAGACCAAAAGAAGCCTAGTATAACTCTTGGGAAGGCTCCAGATTTAAATAAGGCATATAAGTCCATATTGTCGGGAATGAATGCTGCAAAGCTGGACCCCGATGATGTATGTTCTTACTTAGCTGCAGCTATGGAGTTATTTGAGGGGGTCTGCCCAGAAGATTGGACGAGTTATGGGATTTTGATTGCCAGAAAAGGAGATAAAATTACACCAGCCACCCTTGTTGACATAAAGAGAACAGATATTGAGGGCAACTGGGCATTGACGGGAGGACAAGACTTGACCAGGGATCCCACAGTAGCAGAACACGCTTCTTTAGTAGGTCTTCTTCTAAGCCTTTATAGGTTAAGCAAGATATCAGGCCAGAACACAGGAAATTATAAGACCAACATTGCAGACAGGATAGAACAGATTTTTGAAACTGCCCCTTTTGCAAAGATTGTGGAACATCACACGTTAATGACTACTCATAAGATGTGTGCAAACTGGAGTACGATCCCAAATTTTAGATTTTTGGCTGGAACTTATGACATGTTCTTTTCTCGAGTTGAGCACTTGTACTCTGCAATTCGAGTAGGGACGGTAGTAACCGCTTATGAAGATTGTTCTGGACTTGTCTCGTTTACAGGGTTTATCAAACAAATCAACCTCACTGCTAGGGAAGCAATACTGTATTTCTTCCATAAGAACTTCGAAGAAGAAATTAGAAGAATGTTTGAACCCGGACAAGAGACTGCAGTTCCTCACTCTTATTTCATCCATTTCAGATCTCTAGGACTTAGCGGAAAGTCCCCTTACTCCTCCAATGCAGTTGGCCATGTGTTCAATCTCATCCATTTCGTGGGATGTTACATGGGCCAGATAAGATCTTTAAATGCGACTGTCATATCCACCTGTGCTCCTCATGAGATGTCTGTTTTGGGAGGCTATCTTGGGGAGGAGTTTTTCGGGAAGGGGACGTTTGAACGGAGATTCTTCAGAGATGAGAAAGAACTGCAAGATTATGAGGCAGCAGAGTCTATGAAAACAGACATTGCTTTGGCAGATGATGCAACCGTCAACTCAGATGATGAGGATTACTTTTCAGGAGAAACAAGAAGTCCAGAGGCAGTTTATACAAGAATAATGATGAATGGGGGTCGACTTAAAAGGTCACACATTAGGAGATACATCTCAGTCAGCTCCAACCATCAGTCCCGACCAAACTCATTTGCGGAGTTTCTCAACAAGACATATTCAAGTGACTCG
>67-ABLV
ATGGATTCTGATAAGATTGTCTTTAAGGTCAACAATCAGTTGGTGTCTGTTAAGCCGGAGGTGATAGTAGATCAATATGAGTACAAATATCCCGCTATTAAAGACCAAAAGAAGCCTAGTATAACTCTTGGGAAGGCTCCAGATTTAAATAAGGCATATAAGTCCATATTGTCGGGAATGAATGCTGCAAAGCTGGACCCCGATGATGTATGTTCTTACTTAGCTGCAGCTATGGAGTTATTTGAGGGGGTCTGCCCAGAAGATTGGACGAGTTATGGGATTTTGATTGCCAGAAAAGGAGATAAAATCACACCAGCCACCCTTGTTGACATAAAGAGAACAGATATTGAGGGTAACTGGGCATTGACGGGAGGACAAGACTTGACCAGGGATCCCACAGTAGCAGAACACGCTTCTTTAGTAGGTCTTCTTCTAAGCCTTTATAGGTTAAGCAAGATATCAGGCCAGAACACAGGAAATTATAAGACCAACATTGCAGATAGGATAGAACAGATTTTTGAAACTGCCCCTTTTGCAAAGATTGTGGAACATCACACGTTAATGACTACTCATAAGATGTGTGCAAACTGGAGTACGATCCCAAATTTTAGATTTTTGGCTGGAACTTATGACATGTTCTTTTCTCGGGTTGAGCACTTGTACTCTGCAATTCGAGTAGGGACGGTAGTAACCGCTTATGAAGATTGTTCTGGACTTGTCTCGTTTACAGGGTTTATCAAACAGATCAACCTCACTGCTAGGGAAGCAATACTATATTTCTTCCATAAGAACTTCGAAGAAGAAATTAGAAGAATGTTTGAACCCGGACAAGAGACTGCAGTTCCTCACTCTTATTTCATCCATTTCAGATCTCTAGGACTTAGCGGAAAGTCTCCTTACTCCTCCAATGCAGTTGGCCATGTGTTCAATCTCATCCATTTCGTGGGATGTTACATGGGCCAGATAAGATCTTTAAATGCGACTGTCATATCCACCTGTGCTCCTCATGAGATGTCTGTTTTGGGAGGCTATCTTGGGGAGGAGTTTTTCGGGAAGGGGACGTTTGAACGGAGATTCTTCAGAGATGAGAAAGAACTGCAAGATTATGAGGCAGCAGAGTCTATGAAAACAGACATTGCTTTGGCAGATGATGCAACCGTCAACTCAGATGATGAGGATTACTTTTCAGGGGAAACAAGAAGTCCAGAGGCAGTTTATACAAGAATAATGATGAATGGGGGTCGACTTAAAAGGTCACACATTAGGAGATACATCTCAGTCAGCTCCAACCATCAGTCCCGACCGAACTCATTTGCGGAGTTTCTCAACAAGACATATTCAAGTGACTCG
>68-EBLV-1
ATGGATGTTAACAAGGTTGTTTTTAAGGTCCATAATCAGCTGGTCTCGGTAAGACCTGAGGTGATTTCTGATCAGTATGAGTATAAGTACCCTGCTATTAAAGACAAGAAGAAACCAAGCATCACTCTCGGAAAAGATCCCGATTTGAAAACAGCCTACAAGTCTATCTTGTCAGGGATGAATGCTGCTAAATTAGACCCAGATGACGTCTGCTCTTATTTAGCTGGAGCCATGATCTTGTTTGAGGGCATCTGCCCGGAAGATTGGACTAGTTACGGAATCAACATTGCTAAGAAAGGTGACAAGATAACACCTGCTACGTTAGTGGACATTCACAGGACGAACACTGAGGGCAACTGGGCTCAAACAGGAGGTCAAGATCTCACTCGGGACCCTACGACACCTGAACATGCATCTCTGGTTGGACTTCTTCTCTGTCTTTATAGGCTCAGTAAGATAGTAGGACAGAATACGGGGAACTATAAGACCAATGTGGCAGATAGAATGGAACAGATCTTTGAGACTGCCCCATTCGTCAAGATTGTGGAACACCACACATTGATGACCACCCACAAGATGTGTGCCAACTGGAGCACTATACCTAATTTTAGATTCTTGGCAGGGGCTTATGACATGTTTTTTGCCAGAATTGAGCACCTGTATTCTGCAATTCGGGTTGGGACAGTGGTTACTGCTTATGAGGATTGTTCGGGGTTGGTGTCTTTCACAGGGTTCATCAAGCAAATCAATTTGACAGCCAGGGAGGCCATATTATACTTCTTCCACAAGAACTTCGAGGAAGAGATCAAGAGAATGTTTGAGCCAGGGCAAGAAACAGCTGTTCCGCACTCGTATTTCATCCACTTCAGATCACTTGGACTCAGTGGGAAGTCTCCTTATTCATCCAATGCGGTTGGGCATGTGTTTAACCTGATTCACTTTGTGGGTTGTTACATGGGCCAAATCAGATCTTTAAATGCCACTGTCATTCAGAGTTGTGCACCCCATGAAATGTCAGTTTTGGGGGGTTATCTAGGGGAGGAGTTTTTCGGGAAGGGTACATTTGAGAGGCGGTTCTTCAGAGATGAGAAAGAGCTACAGGATTACGAGGCAGCAGAAAGCACTAAGGTCGATGTAGCATTGGCAGATGATGGGACAGTGAATTCGGATGATGAAGACTTCTTTTCGGGAGACACGAGAAGCCCAGAGGCAGTATACACCAGGATTATGATGAACGGAGGGAGATTAAAAAGGTCTCACATAAAGAGATATGTCTCAGTGAGTGCAAACCATCAGGCCAGGCCTAATTCCTTTGCAGAGTTTCTCAACAAGACGTATTCTAGTGATCCC
>69-EBLV-1
ATGGATGTTAACAAGGTTGTTTTTAAGGTCCATAATCAGCTGGTCTCGGTAAGACCTGAGGTGATTTCTGATCAGTATGAGTATAAGTACCCTGCTATTAAAGACAAGAAGAAACCAAGCATCACTCTCGGAAAAGATCCCGATTTGAAAACAGCCTACAAGTCTATCTTGTCAGGGATGAATGCTGCTAAATTAGACCCAGATGACGTCTGCTCTTATTTAGCTGGAGCCATGGTCTTGTTTGAGGGCATCTGCCCGGAAGATTGGACTAGTTACGGAATCAACATTGCTAAGAAAGGTGACAAGATAACACCTGCTACGTTAGTGGACATTCACAGGACGAACACTGAGGGCAACTGGGCTCAAACAGGAGGTCAAGATCTCACTCGGGACCCTACGACACCTGAACATGCATCTCTGGTTGGACTTCTTCTCTGTCTTTATAGGCTCAGTAAGATAGTAGGACAGAATACGGGGAACTATAAGACCAATGTGGCAGATAGAATGGAACAGATGTTTGAGACTGCCTCACCCCCCAAGATTGTGGAACACCACACATTGATGACCACCCACAAGATGTGTGCCAACTGGAGCACTATACCTAATTTTAGATTCTTGGCAGGGGCTTATGACATGTTTTTTGCCAGAATTGAGCACCTGTATTCTGCAATTCGGGTTGGGACAGTGGTTACTGCTTATGAGGATTGTTCGGGGTTGGTGTCTTTCACAGGGTTCATCAAGCAAATCAATTTGACAGCCAGGGAGGCCATATTATACTTCTTCCACAAGAACTTCGAGGAAGAGATCAAGAGAATGTTTGAGCCAGGGCAAGAAACAGCTGTTCCGCACTCGTATTTCATCCACTTCAGATCACTTGGACTCAGTGGAAAGTCTCCCTATTCATCCAATGCGGTTGGGCATGTGTTTAACCTGATTCACTTTGTGGGTTGTTACATGGGCCAAATCAGATCTTTAAATGCCACTGTCATTCAGAGTTGTGCACCCCATGAAATGTCAGTTTTGGGGGGTTATCTAGGGGAGGAGTTTTTCGGGAAGGGAACATTTGAGAGGCGGTTCTTCAGAGATGAGAAAGAGCTACAGGATTACGAGGCAGCAGAAAGCACTAAGGTTGATGTAGCATTGGCAGATGATGGGACAGTGAATTCGGATGATGAAGACTTCTTTTCGGGAGACACGAGAAGCCCAGAGGCAGTATACACCAGGATTATGATGAACGGAGGGAGATTAAAAAGGTCTCACATAAAGAGATATGTCTCAGTGAGTGCAAACCATCAGGCCAGGCCTAATTCCTTTGCAGAGTTTCTCAACAAGACGTATTCTAGTGATCCC
>70-EBLV1
ATGGATGTTAACAAGGTTGTGTTTAAGGTCCATAATCAGCTGGTCTCAGTAAGACCTGAGGTGATTTCTGATCAGTATGAGTATAAGTACCCTGCTATTAAAGATAAGAAGAAACCAAGCATCACTCTCGGAAAAGATCCCGATTTGAAAACAGCCTACAAGTCTATCTTGTCAGGGATGAATGCTGCTAAATTAGACCCAGATGACGTCTGCTCTTATTTAGCTGGAGCCATGGTCTTGTTTGAGGGCATCTGCCCGGAAGATTGGACTAGTTACGGAATCAACATTGCGAAGAAAGGTGACAAGATAACACCTGCTACGTTAGTGGACATTCACAGGACAAACACTGAGGGCAACTGGGCTCAAACAGGAGGTCAAGATCTCACTCGGGACCCTACGACACCTGAACATGCATCTCTGGTTGGACTTCTTCTTTGTCTTTATAGGCTCAGTAAGATAGTAGGACAGAATACGGGGAACTATAAGACCAATGTGGCAGATAGAATGGAACAGATCTTTGAGACTGCCCCATTTGTCAAGATTGTGGAACACCACACATTGATGACCACCCACAAGATGTGTGCCAACTGGAGCACTATACCTAATTTTAGATTCTTGGCAGGGGCTTATGACATGTTTTTTGCCAGAATTGAGCACCTGTATTCTGCAATTCGGGTTGGGACAGTGGTTACTGCTTATGAGGATTGTTCGGGGTTGGTGTCTTTCACAGGATTCATCAAGCAAATAAATTTGACAGCCAGAGAGGCCATATTATACTTCTTCCACAAGAACTTCGAGGAAGAGATCAAGAGAATGTTTGAGCCAGGGCAAGAAACAGCTGTTCCGCACTCGTATTTCATCCACTTCAGATCACTTGGACTCAGTGGGAAGTCTCCTTACTCATCCAATGCGGTTGGGCATGTGTTTAACCTGATTCACTTTGTGGGTTGTTACATGGGTCAAATCAGATCTTTAAATGCCACTGTCATTCAGAGTTGTGCACCCCATGAAATGTCAGTTTTGGGGGGTTATCTAGGGGAGGAGTTTTTCGGGAAGGGGACATTTGAAAGGCGGTTCTTCAGAGATGAGAAAGAGCTACAGGATTATGAGGCAGCAGAAAGCACTAAGGTTGATGTAGCATTGGCAGATGATGGGACAGTGAATTCGGATGATGAAGATTTCTTTTCAGGAGACACGAGAAGCCCAGAGGCTGTATACACCAGGATTATGATGAACGGAGGGAGGTTAAAAAGGTCTCACATAAAGAGATATGTCTCAGTGAGTGCAAATCATCAGGCCAGGCCTAATTCCTTTGCAGAGTTTCTCAACAAGACGTATTCTAGTGACCCC
>71-EBLV-2
ATGGATGCTGACAGAATTGTCTTCAAGGTCCATAATCAGTTAGTGTCTGTAAAGCCAGAAGTAATTGTAGATCAGTATGAGTACAAATACCCTGCCATTAAAGATCGGAAAAAACCCAGCATAACCCTTGGAAAAGCTCCAGACTTGAACAGAGCTTATAAGTCCATTCTGTCCGGAATAAATGCTGCTAGGTTGGATCCTGATGATGTGTGTTCTTACCTGGCTGCAGCTATGGCTCTGTTTGAGGGGATTTGTCCTGACGATTGGGAGAGCTACGGGATTCTCATTGCTAGAAAAGGGGACAAAATAACCCCCGCCAATTTAGTCAATATTCAGAGAACAGATGTAGAAGGCAATTGGGCACTGGCAGGGGGCCAAGACGTAATAAAAGATCCGACCACAGCCGAGCATGCATCTTTGGTGGGACTTCTCCTTTGTCTTTACAGACTAAGCAAAGTGTCAGGACAGAACACAGGTAATTACAAGACTAACGTGGCTGACAGAATGGAACAAATCTTCGAGACAGCCCCGTTTGTTAAAATTGTAGAGCATCATACTTTGATGACTACCCACAAGATGTGCGCCAACTGGAGTACAATTCCCAACTTTAGATTCTTGGCTGGGACATATGACATGTTCTTCTCTAGAATAGAGCATCTATACTCTGCCATTCGAGTCGGGACAGTAGTGACTGCATATGAAGATTGTTCAGGGCTAGTCTCTTTCACGGGGTTCATCAGACAGATCAACTTGACGGCGAAGGAGGCCATACTGTATTTCTTTCATAAGAACTTTGAAGAAGAGATCAAGAGAATGTTCGAGCCGGGGCAAGAGACAGCTATCCCACACTCTTACTTCATACACTTCAGGTCATTGGGACTGAGTGGAAAATCTCCTTACTCGTCGAATGCAGTGGGACATGTATTCAATCTCATCCATTTTGTCGGGAGTTACATGGGTCAAGTCAGGTCATTGAATGCGACGGTCATTGCCACCTGTGCACCTCACGAGATGTCTGTGTTAGGAGGTTATCTCGGGGAGGAATTCTTTGGCAAAGGAACATTTGAGAGAAGATTCTTCAGGGACGAGAGGGAACTTGCAGAGCATGAGGCAATCGAATCAACTAAGACCGATGTGGCCCTGGCAGATGATGGGACAGTAAATTCAGACGATGAGGAGCTTTACTCCGGAGGGACAAGAACCCCCGAAGCGGTGTACACCAGGATCATGGTCAATGGGGGAAAGCTGAAAAAATCCCACATCAAAAGATATGTGTCAGTCAGCTCGAATCATCAGGCCAGACCTAACTCCTTTGCAGAATTCTTGAACAAGACTTATTCGAGTGATCCA
>72-EBLV-2
ATGGATGCTGACAGAATTGTCTTCAAAGTCCATAATCAGTTGGTGTCTGTAAAGCCAGAAGTAATTGTAGATCAGTATGAGTACAAATACCCTGCCATTAAAGATCGGAAAAAACCCAGCATAACCCTTGGAAAAGCTCCGGACCTGAACAGAGCTTATAAGTCCATTCTGTCCGGAATAAATGCTGCTAGGTTGGATCCCGATGATGTGTGTTCTTATCTGGCTGCAGCTATGGCTCTGTTTGAGGGGATTTGTCCTGACGATTGGGAGAGCTACGGGATTCTCATTGCTAGGAAAGGGGACAAAATAACCCCAGCCAATTTAGTCAATATTCAGAGAACAGATGTGGAAGGCAATTGGGCACTGGCAGGGGGCCAAGACGTGATAAAAGATCCGACCACAGCCGAGCATGCATCTTTGGTGGGACTTCTCCTTTGTCTTTACAGACTAAGCAAAGTGTCAGGACAGAACACAGGGAATTACAAGACCAACGTAGCTGACAGAATGGAACAAATCTTCGAAACAGCCCCGTTTGTCAAAATTGTAGAGCATCACACTTTGATGACTACTCACAAGATGTGGTCTAATTGGAGTACAATTCCCAACTTTAGATTCTTGGCTGGGACATATGACATGTTTTTCTCTAGAATAGAGCATCTATACTCTGCCATTCGAGTCGGGACAGTAGTGACTGCATACGAAGATTGTTCAGGGCTAGTCTCTTTCACAGGGTTCATCAGACAGATCAACTTGACGGCGAAGGAGGCCATACTGTATTTCTTTCATAAGAACTTTGAGGAAGAGATCAAGAGAATGTTCGAGCCGGGGCAGGAGACAGCTGTCCCACATTCTTACTTCATACACTTCAGGTCATTAGGACTGAGTGGAAAATCTCCTTACTCGTCGAATGCAGTAGGACATGTATTCAACCTCATTCATTTTGTCGGGAGTTACATGGGTCAAGTCAGGTCATTGAATGCGACAGTCATTGCCACCTGTGCACCTCACGAGATGTCCGTGTTGGGAGGTTATCTCGGGGAGGAATTCTTTGGCAAGGGAACATTTGAAAGAAGGTTCTTCAGGGACGAGAGGGAACTTGCAGAGCATGAGGCAATCGAATCAACCAAGACTGATGTGGCCCTGGCAGATGATGGGACCTTAAATTCAGACGATGAGGAGTACTTTTCCGGAGGGACAAGAACCCCTGAAGCTGTGTACACCAGGATCATGGTCAATGGGGGAAAACTAAAAAAATCCCACATCAAAAGATATGTGTCAGTCAGTTCGAATCATCAGGCCAGACCTAACTCCTTTGCAGAATTCTTGAACAAGACTTATTCGAGTGATCCA
>73-EBLV-2
ATGGATGCTGACAGAATTGTCTTCAAAGTCCATAATCAGTTGGTGTCTGTAAAGCCAGAAGTAATTGTAGATCAATATGAGTACAAATACCCTGCCATTAAAGATCGGAAAAAACCCAGCATAACCCTTGAAAAAGCTCCGGACTTGAACAGAGCTTATAAGTCCATTCTGTCCGGAATAAATGCCGCTAGGTTGGATCCTGATGATGTGTGTTCCTATCTGGCTGCAGCTATGGCTCTATTTGAGGGGATTTGTCCTGACGATTGGGAGAGCTACGGGATTCTCATTGCTAGGAAAGGGGACAAAATAACCCCAGCCAATTTAGTCAATATTCAGAGAACAGATGTGGAAGGCAATTGGGCACTGGCAGGGGGCCAAGACGTAATAAAAGATCCGACCACAGCCGAGCATGCATCTTTGGTGGGACTTCTCCTTTGTCTTTACAGACTAAGCAAGGTGTCAGGACAGAACACAGGGAATTACAAGACCAACGTAGCTGACAGAATGGAACAAATCTTTGAGACTGCCCCGTTTGTCAAAATTGTGGAGCATCACACTTTGATGACTACTCACAAGATGTGCGCCAACTGGAGTACAATTCCCAACTTTAGATCCTTGGCTGGGACATATGACATGTTTTTCTCTAGAATAGAGCATCTATACTCTGCCATTCGAGTCGGGACAGTAGTGACTGCATATGAAGATTGTTCAGGGCTAGTCTCTTTCACAGGGTTCATCAGACAGATCAACTTGACGGCGAAGGAGGCCATACTGTATTTCTTTCATAAGAACTTTGAGGAAGAGATCAAGAGAATGTTCGAGCCGGGGCAGGAGACAGCTGTCCCACATTCTTACTTCATACACTTCAGGTCATTAGGACTGAGTGGAAAATCTCCTTACTCGTCGAACGCAGTAGGACATGTATTCAACCTCATTCATTTTGTCGGGAGTTACATGGGTCAAGTCAGGTCATTGAATGCGACGGTCATTGCCACCTGTGCACCTCACGAGATGTCCGTGTTGGGAGGTTATCTCGGGGAGGAATTCTTTGGCAAGGGAACATTTGAAAGAAGATTCTTCAGGGACGAGAGGGAACTTGCAGAGCATGAGGCAATCGAATCAACCAAGACTGATGTGGCCCTGGCAGATGATGGGACCGTAAATTCAGACGATGAGGAGCTTTACTCCGGAGGAACAAGAACCCCTGAAGCTGTGTACACCAGGATCATGGTCAATGGGGGAAAGCTACAAAAATCCCACATCAAAAGATATGTGTCAGTCAGCTCGAATCATCAGGCCAGACCTAACTCCTTTGCAGAATTCTTGAACAAGACTTATTCGAGTGATCCA
>74-EBLV2
ATGGATGCTGACAGAATTGTCTTCAAAGTCCATAATCAGTTGGTGTCTGTAAAGCCAGAAGTAATTGTAGATCAGTATGAGTACAAATACCCTGCCATTAAAGATCGGAAAAAACCCAGCATAACCCTTGGAAAAGCTCCGGACCTGAACAGAGCTTATAAGTCCATTCTGTCCGGAATAAATGCTGCTAGGTTGGATCCCGATGATGTGTGTTCTTATCTGGCTGCAGCTATGGCTCTGTTTGAGGGGATTTGTCCTGACGATTGGGAGAGCTACGGGATTCTCATTGCTAGGAAAGGGGACAAAATAACCCCAGCCAATTTAGTCAATATTCAGAGAACAGATGTGGAAGGCAATTGGGCACTGGCAGGGGGCCAAGACGTGATAAAAGATCCGACCACAGCCGAGCATGCATCTTTGGTGGGACTTCTCCTTTGTCTTTACAGACTAAGCAAAGTGTCAGGACAGAACACAGGGAATTACAAGACCAACGTAGCTGACAGAATGGAACAAATCTTCGAAACAGCCCCGTTTGTCAAAATTGTAGAGCATCACACTTTGATGACTACTCACAAGATGTGCGCCAACTGGAGTACAATTCCCAACTTTAGATTCTTGGCTGGGACATATGACATGTTTTTCTCTAGAATAGAGCATCTATACTCTGCCATTCGAGTCGGGACAGTAGTGACTGCATACGAAGATTGTTCAGGGCTAGTCTCTTTCACAGGGTTCATCAGACAGATCAACTTGACGGCGAAgGAGGCCATACTGTATTTCTTTCATAAGAACTTTGAGGAAGAGATCAAGAGAATGTTCGAGCCgGGGCAGGAGACAGCTGTCCCACATTCTTACTTCATACACTTCAGgTCATTAGGACTGAGTGGAAAATCTCCTTACTCGTCGAATGCAGTAGGACATGTATTCAACCTCATTCATTTTGTCGGGAGTTACATGGGTCAAGTCAGGTCATTGAATGCGACAGTCATTGCCACCTGTGCACCTCACGAGATGTCCGTGTTGGGAGGTTATCTCGGGGAGGAATTCTTTGGCAAGGGAACATTTGAAAGAAGGTTCTTCAGGGACGAGAGGGAACTTGCAGAGCATGAGGCAATCGAATCAACCAAGACTGATGTGGCCCTGGCAGATGATGGGACCTTAAATTCAGACGATGAGGAGCTTTACTCCGGAGGGACAAGAACCCCTGAAGCTGTGTACACCAGGATCATGGTCAATGGGGGAAAACTAAAAAAATCCCACATCAAAAGATATGTGTCAGTCAGTTCGAATCATCAGGCCAGACCTAACTCCTTTGCAGAATTCTTGAACAAGACTTATTCGAGTGATCCA
>75-IRKV
ATGGATTCTGACAGAATTGTCTTCAAAGTTCATAACCAGCTGGTTTCTCTTAAGCCAGAGGTTATCTCTGATCAGTATGAATACAAATACCCTGCGATTGATGATAAAAAGAAACCCAGTATTACACTGGGAAAAGCCCCTGATTTGAAAACAGCATATAAGTCAATCCTATCAGGGATGAATGCTGCCAAGCTTGATCCTGATGATGTGTGCTCTTACTTGGCTGCGGCAATGGTATTTTTTGAAGGAATATGTCCTGAAGATTGGACTAGCTATGGGATAAACATTGCCAAAAAAGGAGACAAGATAACCCCTGCAGTCCTAGTTGATATACAAAGGACAAACACAGAAGGTAATTGGGCTCAGGCAGGAGGACAAGACCTTACTAGAGATCCAACAACACCGGAACATGCGTCTTTAGTCGGGCTCCTCTTGTGTCTATACAGGCTGAGCAAGATTGTGGGACAAAACACCGGGAATTACAAAACCAATGTGGCGGAGAGGATGGAGCAGATATTTGAGACTGCACCGTTTGTCAAAATTGTGGAACATCACACCTTGATGACCACCCATAAAATGTGTGCAAATTGGAGCACAATACCAAACTTTAGATTTCTGGCAGGGGTTTATGACATGTTCTTTTCAAGAATTGAGCACCTGTATTCAGCAATTCGTGTGGGAACAGTTGTGACTGCATATGAGGACTGCTCTGGGCTGGTGTCATTTACCACATTTATCAGACAGATTAACTTGACTGCTAGGGATGCTGTTTTGTACTTCTTTCACAAGAACTTCGAGGAAGAGATCAAGAGAATGTTCGAGCCTGGTCAAGAGACTGCTGTCCCCCATTCATATTTCATTCATTTTAGGTCCTTAGGTCTGAGTGGCAAGTCCCCTTACTCGTCTAATGCAGTGGGTCATACATTTAATCTGATCCACTTTGTCGGGTGTTATATGGGTCAGGTCAGATCACTCAATGCCACCGTCATACAAAGCTGTGCCCCACACGAGATGTCTGTGTTAGGAGGATATCTGGGAGAAGAGTTCTTTGGAAGGGGAACCTTTGAAAGACGATTCTTCAGGGATGAGAAAGAACTGCAGGACTATGAAGCCGCCGAGGCAACTAAGATAGATTTGGCATTGGAGGACGATGGAACCGTGAACTCAGATGATGAAGACTTCTTCTCAGGAGAGACCAGAAGCCCTGAGGCAGTTTACTCAAGGATCATGATGAGTGGGGGGAGGCTCAAAAAGTCTCACATCAAGAGGTACATCTCAGTCAGTTCAAACCATCAGGCCAGACCTAATTCATTTGCGGAATTTCTCAATAAGACTTATGCCAGTGATACA
>76-BBLV
ATGGACTCTGACAAGATTGTCTTCAAAGTTCATAATCAGTTGGTGTCTGTAAAGCCAGAGGTAATTGTTGATCAATATGAGTACAAATATCCTGCTATCAGAGATCAGAAGAAACCTAGCATAACTCTGGGGAAAGCTCCTGATTTAAACAAGGCTTACAAATCTATATTGTCAGGAATAAATGCGGCTAGATTGGATCCCGATGATGTATGTTCCTACCTAGCGGCAGCTATGGAACTGTTTGAAGGAATTTGCCCTGAAGATTGGCTAAGTTATGGGATTCTCATAGCAAGAAAGGGGGAGAAGATTACCCCTGCCACCTTGGTGAACATTCAGAGAACGAACATTGAAGGCAACTGGGCCTTGACCGGAGGATACGACCTTACAAGGGATCCAACTGTGGCCGAACATGCATCTCTAGTGGGCCTTCTGCTCTGCTTGTATAGACTGAGCAAGGTCTCCGGGCAGAACACAGGGAATTATAAGACTAACATAGCCGATCGAATGGAGCAAATCTTTGAGACCGCTCCTTTTGTCAAAATCGTGGAGCATCATACCTTAATGACCACTCACAAAATGTGTGCCAATTGGAGTACAATCCCAAATTTTAGGTTTCTTGCAGGCACATATGATATGTTCTTTTCTAGGATAGAGCATTTATTTTCTGCAATCCGAGTCGGAACTGTAGTGACGGCATATGAAGATTGTTCTGGACTGGTCTCTTTCACAGGATTCATCAAACAAATAAATTTGACGGCTAGGGAAGCTATATTGTATTTCTTCCACAAGAATTTTGAAGAGGAAATCAAGAGGATGTTTGAACCAGGGCAAGAGACTGCAGTTCCACACTCTTATTTTATACATTTCAGGTCCTTAGGATTGAGTGGGAAGTCTCCTTATTCCTCAAATGCAGTAGGTCATGTGTTTAATCTGATCCATTTCGTTGGCTGTTACATGGGTCAAATCAGATCTCTAAATGCTACTGTTATCTCTAGTTGTGCACCACATGAAATGTCTGTGTTAGGGGGTTATCTGGGGGAGGAATTCTTTGGCAAGGGAACATTCGAGAGGAGGTTCTTCAGAGACGAAAAGGAGCTCCGGGATTATGAAGCCGTGGAGTCTGTCAAAAACGACGTTGCACTGGCAGATGACGGAACCGTCAACTCAGATGATGAGGACTTTTTTTCTGGGGAAACGAGAAGTCCGGAGGCCGTGTATGCGAAGATCATGATGAACGGGGGAAAATTGAAAAAGTCTCACATCCGGCGATATGTATCAGTCAGCTCAAACCACCAGGCCAGACCGAACTCCTTTGCAGAATTTTTGAACAAAACTTACCTAGGTGATCAG
>77-MOKV
ATGGAGTCTGACAAGATTGTGTTCAAGGTGAATAACCAAGTTGTTTCTTTGAAGCCTGAGGTCATATCAGATCAATATGAGTATAAATATCCCGCCATTCTAGATGGGAAGAAACCAGGGATCACCTTGGGGAAGGCACCTGATCTAAACACTGCATACAAATCCATCCTATCAGGTATGAAGGCTGCAAAGCTTGACCCAGACGATGTTTGCTCTTACTTAGCAGCTGCTATGCATCTATTCGAGGGGGTCTGTCCCGAGGACTGGGTTAGTTATGGGATTGTCATTGCGAAGAAGGGAGAGAAAATCAACCCCAGCGTGATCGTCGATATAGTTCGCACTAACGTTGAGGGGAATTGGGCTCAAGCGGGAGGAACTGATGTGATTAGAGATCCTACAATGGCAGAGCATGCTTCATTGGTCGGACTGTTATTATGTCTGTATCGATTGAGCAAGATAGTCGGTCAGAACACAGCAAACTATAAAACCAATGTAGCAGACAGAATGGAACAAATATTTGAGACTGCTCCTTTTGCGAAGGTGGTGGAACATCACACATTGATGACTACTCATAAGATGTGCGCTAACTGGAGCACTATACCTAACTTCAGATTCCTGGTGGGCACATATGATATGTTCTTTGCAAGAGTCGAGCATATATATTCGGCTCTCAGAGTCGGAACAGTCGTGACAGCCTACGAGGATTGCTCAGGCTTGGTCTCCTTTACCGGGTTTATCAAACAAATCAATCTATCTCCTAGAGATGCACTGCTATATTTCTTCCATAAAAACTTTGAAGGGGAGATTAAGAGAATGTTTGAGCCGGGGCAAGAAACAGCAGTTCCCCACTCATACTTCATTCATTTTAGAGCACTTGGCCTGAGTGGCAAGTCCCCGTACTCGTCCAATGCTGTAGGTCATACTTTCAATTTAATCCACTTTGTAGGATGCTATATGGGTCAGATCAGGTCTCTAAATGCAACTGTGATCCAAACATGTGCACCTCACGAGATGTCAGTACTGGGGGGATATCTTGGAGAAGAGTTCTTTGGGAAAGGCACCTTTGAGAGGAGGTTCTTTAGGGATGAAAAAGAGATGCAAGATTATACAGAGCTTGAGGAGGCCAGAGTAGAGGCTTCGCTCGCTGATGACGGGACTGTAGACTCAGATGAGGAGGACTTCTTCTCTGGAGAAACCAGAAGTCCTGAAGCAGTTTACAGTAGGATAATGATGAACAACGGTAAATTGAAGAAAGTTCACATACGTAGGTATATTGCGGTGAGTTCTAATCATCAAGCGAGGCCGAACTCTTTTGCAGAATTCTTAAACAAGGTGTATGCAGATGGATCA
>78-MOKV
ATGGAGTCTGATAAGATTGTATTCAAGGTGAACAACCAAGTTGTTTCTTTGAAGCCTGAGGTCATATCAGATCAATATGAGTATAAATATCCTGCCATCTTAGATGGGAAGAAACCAGGGATAACTTTAGGGAAGGCACCAGATCTGAATACTGCCTATAAGTCCATCTTATCAGGTATGAAAGCCGCCAAGCTCGACCCAGAAGATGTTTGCTCTTACTTGGCAGCTGCCATGCATCTATTCGAGGGGGTTTGTCCTGAAGACTGGGTCAGTTATGGGATTGTCATTGCAAAGAAAGGGGAGAAAATCAACCCTAGCGTGATCGTTGACATAGCTCGAACCAACGTGGAGGGGAATTGGGCTCAAGCTGGAGGAACTGAGGTAATCAGAGACCCTACAATTGCAGAGCATGCATCATTGGTTGGACTGTTGCTGTGTCTGTATCGGTTGAGTAAGATCGTTGGCCAGAACACAGCAAACTACAAAACTAATGTAGCTGATAGGATGGAGCAAATATTTGAGACTGCCCCTTTTGCAAAAGTGGTGGAACATCACACTTTGATGACTGCCCACAAAATGTGTGCTAACTGGAGCACTATCCCCAACTTCAGATTTTTGGTTGGTACATACGACATGTTTTTTGCAAGAGTTGAGCATATATACTCGGCTCTCAGAGTAGGAACAGTGGTAACAGCATATGAGGATTGCTCTGGGTTGGTCTCCTTCACAGGGTTTATCAAACAGATCAATCTATCCCCTAGAGACGCACTGCTATATTTCTTTCACAAAAACTTTGAGGGAGAGATCAAGAGAATGTTTGAGCCAGGGCAAGAAACAGCAGTCCCCCACTCATACTTCATTCATTTTAGGGCACTTGGATTGAGTGGCAAATCTCCTTACTCGTCCAATGCTGTAGGTCACACTTTCAATCTGATTCATTTTGTGGGATGCTATATGGGTCAGATCAGGTCTCTAAATGCGACAGTTATCCAGACCTGTGCACCTCATGAGATGTCAGTCTTAGGGGGATATCTTGGGGAAGAATTCTTTGGGAAGGGCACCTTCGAAAGGAGGTTCTTCAGAGATGAAAAAGAAATGCAGGATTATACAGAGCTGGAGGGGGCAAGAGTGGATGCCTCACTTGCTGATGACGGGACTGTAGACTCAGATGAGGATGATTTCTTTTCTGGAGAAACTAGAAGTCCTGAAGCAGTCTACAGTAGGATAATGATGAACGGTGGTAAGTTGAAGAAAGTTCATATACGTAGATATATAGCGGTGAGCTCAAACCACCAAGCGAGACCAAACTCTTTTGCAGAATTCTTGAATAAAGTATATGCAGACGGATCA
>79-MOKV
ATGGAGTCTGACAAGATTGTGTTCAAGGTGAACAACCAAGTCGTTTCTTTGAAGCCCGAGGTCATATCGGATCAATATGAGTATAAATATCCTGCCATCCTAGATGGAAAGAAACCAGGGATAACTTTAGGAAAAGCACCTGATCTAAGCACCGCCTACAAGTCCATCTTATCAGGTATGAAGTCTGCAAAGCTCGACCCAGACGATGTTTGTTCTTACTTGGCAGCTGCTATGCATCTCTTCGAGGGGGTCTGTCCCGAGGACTGGGTCAGTTATGGGATTGTCATTGCAAAGAAGGGGGAGAAGATTAACCCTAGTGTGATCGTTGATATAACCCGCACAAATGTTGAGGGAAATTGGGCTCAAGCGGGAGGAACTGAAGTGATCAGAGACCCTACCACGGCAGAGCATGCGTCATTGGTTGGGCTGTTACTGTGTCTGTATAGGTTAAGCAAGATAGTTGGCCAAAACACTGCAAACTATAAGACCAATGTGGCTGACAGAATGGAGCAAATATTCGAAACGGCTCCTTTTGCGAAGGTGGTAGAACATCACACATTGATGACTACCCACAAGATGTGTGCCAATTGGAGCACTATACCGAACTTCAGATTCTTGGTAGGTACATATGATATGTTCTTTGCAAGAGTTGAGCACATATATTCTGCTCTCAGAGTCGGAACAGTGGTGACTGCATATGAGGATTGCTCTGGGTTGGTCTCTTTCACCGGGTTCATCAAACAGATCAATCTATCTCCTAGGGATGCGCTGCTATATTTCTTTCATAAAAACTTTGAGGGAGAGATCAAGAGAATGTTTGAACCAGGGCAAGAGACAGCAGTCCCCCATTCATACTTCATTCATTTCAGGGCACTCGGATTGAGTGGCAAGTCCCCATATTCTTCCAATGCTGTGGGTCATACTTTCAATCTAATTCACTTTGTTGGATGCTATATGGGTCAGATCAGGTCTCTCAATGCTACAGTGATCCAAACATGTGCACCCCACGAAATGTCAGTCCTAGGAGGATATCTCGGAGAAGAGTTCTTTGGTAAAGGCACATTCGAGAGGAGGTTTTTCAGGGATGAGAAAGAAATGCAAGATTATACAGAGTTGGAGGGGGCCAGAGTGGAAGCTTCACTGGCTGATGATGGGACTGTGGACTCAGATGAGGAAGATTTCTTCTCTGGAGAAACTAGAAGTCCTGAAGCAGTCTACAGTCGGATAATGATGAATAACGGCAAGCTAAAGAAAGTCCATATACGCAGGTATATAGCAGTGAGCTCTAATCATCAAGCCAGACCGAACTCTTTTGCCGAATTCTTGAACAAGGTATATGCAGATGGTTCT
>80-MOKV
ATGGAGTCTGACAAGATTGTGTTCAGAGTGAATAATCAAGTTGTTTCTTTGAAACCCGAAGTCATCTCGGATCAATATGAGTATAAATATCCTGCCATCTTAGATGGAAAGAAACCAGGGATAACTTTAGGGAAGGCCCCTGACCTGAACACTGCATACAAGTCCGTCTTATCAGGTATGAAAGCTGCAAAGCTCGACCCAGACGATGTTTGCTCTTACTTGGCAGCTGCTATGCATCTCTTCGAGGGAGTCTGCCCTGAGGACTGGGTCAGTTATGGGATCGTCATTGCAAAGAAGGGGGAGAGAATCAACCCTAGCGTAATTGTTGATATAGCTCGCACGAATGTTGAAGGGAATTGGGCTCAGGCCGGAGGAACCGATGTGATCAAAGACCCCACAACTGCAGAGCATGCATCTTTGGTGGGACTGTTATTGTGCCTTTATCGGTTGAGCAAGATAGTTGGCCAGAACACGGCAAACTATAAAACTAATGTGGCTGACAGAATGGAGCAAATATTCGAAACTGCCCCCTTTGCTAAAGTTGTGGAACATCACACATTGATGACCACTCACAAAATGTGCGCCAACTGGAGCACTATACCCAACTTCAGATTCCTGGTAGGTACATATGATATGTTTTTTGCAAGAGTTGAGCACATATATTCGGCCCTCAGAGTCGGAACGGTGGTGACAGCATATGAGGACTGCTCTGGGTTGGTCTCCTTCACCGGATTCCTCAAACAGATTAATTTATCTCCTAGAGATGCACTGTTATATTTCTTTCATAAAAACTTTGAGGGAGAGATCAAGAGAATGTTTGAGCCAGGGCAAGAAACAGCCGTTCCTCATTCATACTTCATTCATTTCAGAGCTCTCGGCCTGAGTGGTAAGTCCCCTTATTCGTCCAATGCTGTAGGTCATACTTTTAATCTGATTCACTTTGTAGGGTGTTATATGGGTCAGATCAGGTCTTTAAATGCAACGGTGATTCAAACATGTGCACCTCATGAGATGTCAGTCCTAGGAGGATATCTTGGGGAAGAATTCTTTGGGAAGGGCACCTTCGAGAGGCGGTTCTTCAGGGATGAAAAAGAAATGCAAGATTATACAGAGCTTGAGGGGGCTAGAGTGGAAGCTTCACTAGCCGATGACGGTACGGTAGACTCAGATGAGGAAGACTTCTTCTCTGGGGAAACCAGAAGTCCTGAAGCGGTTTACAGTCGGATAATGATGAATGGTGGCAAGTTGAAGAAGGTTCATATACGCCGGTACATAGCAGTGAGCTCTAATCATCAGGCTAGACCTAACTCTTTTGCTGAATTCTTAAACAAAGTATATGCAGATGGATCA
>81-MOKV
ATGGAGTCTGACAAGATTGTGTTCAAGGTGAATAACCAAGTTGTTTCTTTGAAGCCTGAGGTCATATCAGATCAATATGAGTATAAATATCCCGCCATTCTAGATGGGAAGAAACCAGGGATCACCTTGGGGAAGGCACCTGATCTAAACACTGCATACAAATCCATCCTATCAGGTATGAAGGCTGCAAAGCTTGACCCAGACGATGTTTGCTCTTACTTAGCAGCTGCTATGCATCTATTCGAGGGGGTCTGTCCCGAGGACTGGGTTAGTTATGGGATTGTCATTGCGAAGAAGGGAGAGAAAATCAACCCCAGCGTGATCGTCGATATAGTTCGCACTAACGTTGAGGGGAATTGGGCTCAAGCGGGAGGAACTGATGTGATTAGAGATCCTACAATGGCAGAGCATGCTTCATTGGTCGGACTGTTATTATGTCTGTATCGATTGAGCAAGATAGTCGGTCAGAACACAGCAAACTATAAAACCAATGTAGCAGACAGAATGGAACAAATATTTGAGACTGCTCCTTTTGCGAAGGTGGTGGAACATCACACATTGATGACTACTCATAAGATGTGCGCTAACTGGAGCACTATACCTAACTTCAGATTCCTGGTGGGCACATATGATATGTTCTTTGCAAGAGTCGAGCATATATATTCGGCTCTCAGAGTCGGAACAGTCGTGACAGCCTACGAGGATTGCTCAGGCTTGGTCTCCTTTACCGGGTTTATCAAACAAATCAATCTATCTCCTAGAGATGCACTGCTATATTTCTTCCATAAAAACTTTGAAGGAGAGATTAAGAGAATGTTTGAGCCGGGGCAAGAAACAGCAGTTCCCCACTCATACTTCATTCATTTTAGAGCACTTGGCCTGAGTGGCAAGTCCCCGTACTCGTCCAATGCTGTAGGTCATACTTTCAATTTAATCCACTTTGTAGGATGCTATATGGGTCAGATCAGGTCTCTAAATGCAACTGTGATCCAAACATGTGCACCTCACGAGATGTCAGTACTGGGGGGATATCTTGGAGAAGAGTTCTTTGGGAAAGGCACCTTTGAGAGGAGGTTCTTTAGGGATGAAAAAGAGATGCAAGATTATACAGAGCTTGAGGAGGCCAGAGTAGAGGCTTCGCTCGCTGATGACGGGACTGTAGACTCAGATGAGGAGGACTTCTTCTCTGGAGAAACCAGAAGTCCTGAAGCAGTCTACAGTAGGATAATGATGAACAACGGTAAATTGAAGAAAGTTCACATACGTAGGTATATTGCGGTGAGTTCTAATCATCAAGCGAGGCCGAACTCTTTTGCAGAATTCTTAAACAAGGTGTATGCAGATGGATCA
>82-LBV
ATGGATTCGGAAAAGATTGTTTTCAAGGTGCATAATCAAGTAGTGTCAGTTAAACCGGAAATCATCTCAGATCAATATGAGTATAAATATCCTGCAATTACAGATGGGAAGAAACCTGGTATTACATTGGGAAGGGCTCCAGATTTGAGCACTGCATATAAGTCTATATTATCTGGAATGAACGCTGCTAAGCTGGACCCAGATGATGTATGCTCTTATTTGGCTGCCGCTATGCAACTCTTCGAGGGAGTCTGCCCAGAAGATTGGATGAGTTATGGGATCCTTATAGCGAAAAAGGGAGAAACTATTACTCCTGATGTCTTGATAGACATAACTAGAACGAATGTGGAAGGAAACTGGGCTCAGACAGGAGGGGCAGATATGACGCGAGATCCTACAGTTGCTGAACATGCCTCTTTAATAGGACTTCTCTTGTGTTTATACCGACTGAGTAAAATAGTGGGTCAAAACACAGCTAATTATAAGACCAATGTTGCAGACAGGATGGAGCAGATTTTTGAAACTGCTCCGTTTGCAAAAGTGGTTGAACATCACACATTGATGACAACCCACAAAATGTGCGCAAACTGGAGTACAATTCCTAATTTCAGGTTTTTAGCAGGAACATATGATATGTTCTTTGCTCGCATCGAACATCTCTATTCGGCTATCAGGGTTGGTACAGTTGTGACAGCTTATGAAGATTGCTCAGGGCTTGTATCTTTTACAGGGTTTATTAAACAAATTAACTTATCTGCCAGGGATGCACTATTATACTTCTTCCATAAGAGTTTTGAAGAAGAGATTAAGAGGATGTTTGAACCCGGTCAAGAAACAGCAGTCCCCCATTCATACTTCATCCACTTTCGGGCACTAGGGTTAAGCGGGAAATCTCCCTACTCCTCAAATGCAGTGGGTCACACATTCAACCTGATCCATTTTATTGGATGTTATATGGGTCAAATAAGGTCTCTCAATGCTACTGTAATTCAGACTTGTGCTCCTCATGAGATGTCGGTTTTGGGAGGATATCTTGGTGAAGAATTCTTTGGAAAGGGGACCTTTGAGAGGAGGTTCTTTAGAGATGAGAAAGAGATGCAAGATTATGCGGACTTAGAGGGAGCAAGAATAGAAGCATCTCTTGCAGATGATGGCACTGTTGACTCAGATGATGAAGACTTTTTCTCTGGAGAGACAAGAAGTCCAGAAGCTGTCTACAGCAGGATTATGATGAACAATGGCAGGTTGAAGAAATCTCACATCCGCAGATATGTCTCTGTAAGTTCTAACCATCAGGCTAGGCCGAACTCATTTGCAGAATTTCTCAACAAGGTGTATTCGGAGAGCTCA
>83-LBV
ATGGATTCAGAAAAGATTGTTTTCAAGGTGCATAATCAAGTAGTGTCAGTTAAGCCGGAAATCATCTCAGATCAATATGAGTATAAATATCCTGCAATTACAGATGGGAAGAAACCTGGTATTACATTGGGAAGGGCTCCAGATTTGAGCACTGCATATAAGTCAATATTGTCTGGAATGAACGCTGCTAAGCTGGACCCAGATGATGTATGCTCCTATTTGGCTGCCGCTATGCATCTCTTCGAAGGAGTCTGCCCAGAAGATTGGGTGAGTTATGGGATCCTTATAGCGAAAAAGGGAGAAACTATTACTCCTGATGTCTTGATAGACATAACTAGAACGAATGTGGAAGGAAACTGGGCTCAGACGGGAGGGGCAGACATGACGCGAGATCCCACAGTTGCTGAACATGCCTCTTTAGTAGGACTTCTCTTGTGTTTATACCGACTGAGTAAAATAGTGGGTCAAAACACAGCTAATTATAAGACCAATGTTGCAGACAGGATGGAGCAGATTTTTGAAACTGCTCCGTTTGTAAAAGTGGTTGAACATCACACATTGATGACAACCCACAAAATGTGTGCAAACTGGAGTACAATTCCTAATTTCAGGTTTTTAGCAGGAACATATGATATGTTCTTTGCTCGCATCGAACATCTCTATTCGGCCATCAGGGTTGGTACAGTTGTGACAGCTTATGAAGATTGCTCAGGGCTTGTATCTTTTACAGGGTTTATTAAACAAATTAACTTATCTGCTAGAGATGCACTATTATACTTCTTCCATAAGAGTTTTGAAGAAGAGATTAAGAGGATGTTTGAACCCGGTCAAGAAACAGCAGTCCCCCATTCATACTTCATACACTTTCGGGCACTAGGGTTAAGCGGGAAATCTCCCTACTCCTCAAATGCGGTGGGTCACACATTCAACCTGATCCATTTTATTGGATGTTATATGGGTCAAATAAGGTCTCTCAATGCTACTGTAATTCAGACTTGTGCTCCTCATGAGATGTCGGTTTTGGGAGGATATCTTGGTGAAGAATTCTTTGGAAAGGGGACCTTTGAGAGGAGGTTCTTTAGAGATGAGAAAGAGATGCAAGATTATGCGGACTTAGAGGGAGCAAGAATAGAAGCATCTCTTGCAGATGATGGCACTGTTGACTCAGATGATGAAGACTTTTTCTCTGGAGAGACAAGAAGTCCAGAGGCTGTCTACAGCAGGATTATGATGAACAATGGCAGGTTGAAGAAATCTCACATCCGCAGATATGTCTCTGTAAGTTCCAACCATCAGGCTAGGCCGAACTCATTTGCAGAATTCCTCAACAAGGTGTATTCGGAGAGCTCA
>84-LBV
ATGGATTCAGAAAAGATTGTTTTCAAGGTGCATAATCAAGTAGTGTCAGTTAAACCGGAAATCATCTCAGATCAATATGAGTATAAATATCCTGCAATCACAGATGGGAAGAAACCTGGTATTACATTGGGAAGGGCTCCAGATTTGAGCACTGCATATAAGTCAATATTGTCTGGAATGAACGCTGCTAAGCTGGACCCAGATGATGTATGCTCTTATTTGGCTGCAGCTATGCAACTCTTCGAAGGTGTTTGCCCGGAAGATTGGGTAAGTTACGGGATCCTTATAGCAAAAAAGGGAGAAACTATTACACCTGATGTCTTGATAGACATAACTAGAACGAATGTGGAAGGAAACTGGGCGCAGACAGGAGGGGCAGATATGACGCGAGACCCTACAGTCGCTGAACATGCCTCTTTAGTAGGACTTCTCCTGTGTTTGTATCGACTGAGTAAAATAGTGGGCCAAAACACAGCTAATTATAAGACCAATGTTGCAGACAGAATGGAGCAGATTTTTGAGACTGCTCCGTTTGTAAAAGTGGTTGAACATCACACATTGATGACAACCCACAAAATGTGCGCTAACTGGAGTACAATTCCTAATTTCAGGTTTTTAGCAGGAACATATGATATGTTCTTTGCTCGCATCGAACATCTCTATTCGGCTATCAGGGTTGGTACAGTTGTAACTGCTTATGAAGATTGCTCAGGGCTTGTATCTTTTACAGGGTTTATTAAACAAATTAACTTATCTGCTAGGGATGCACTGCTATACTTTTTCCATAAGAGTTTTGAGGAAGAGATTAAGAGAATGTTTGAACCTGGTCAAGAAACAGCTGTTCCGCATTCATACTTCATACACTTTCGGGCACTAGGGTTAAGCGGGAAATCTCCCTACTCCTCAAATGCAGTGGGTCATACATTCAACTTGATTCATTTTATTGGATGTTATATGGGTCAAATAAGGTCTCTCAATGCCACGGTAATTCAGACTTGCGCTCCTCATGAGATGTCAGTTTTAGGAGGATATCTTGGTGAAGAATTCTTCGGGAAGGGAACCTTTGAGAGGAGGTTCTTTAGAGATGAGAAAGAGATGCAAGATTATGCGGATCTAGAGGGAGCAAGGATAGAAGCATCCCTTGCAGATGACGGTACTGTTGATTCAGATGATGAAGACTTTTTCTCTGGAGAGACAAGAAGTCCAGAAGCTGTATACAGCAGGATTATGATGAACAATGGCAGATTGAAGAAATCTCACATCCGCAGATATGTCTCTGTAAGTTCTAACCATCAGGCTAGACCGAACTCATTTGCAGAATTTCTTAACAAGGTGTATTCGGAGAGCTCA
>85-LBV
ATGGATTCGGAAAAGATTGTTTTCAAGGTGCATAATCAAGTAGTGTCAGTTAAACCGGAAATCATCTTAGATCAATATGAGTATAAATATCCTGCAATTACAGATGGGAAGAAACCTGGTATTACATTGGGAAGGGCTCCAGATTTGAGCACTGCATATAAGTCTATATTATCTGGAATGAACGCTGCTAAGCTGGACCCAGATGATGTATGCTCTTACTTGGCTGCCGCTATGCAACTCTTCGAGGGAGTCTGCCCAGAAGATTGGATGAGTTATGGGATCCTTATAGCGAAAAAGGGAGAAACTATTACTCCTGATGTCTTAATAGACATAACTAGAACGAATGTGGAAGGAAACTGGGCTCAGACAGGAGGGGCAGATATGACGCGAGATCCTACAGTTGCTGAACATGCCTCTTTAATAGGACTTCTCTTGTGTTTATACCGACTGAGTAAAATAGTGGGTCAAAACACAGCTAATTATAAGACCAATGTTGCAGACAGGATGGAGCAGATTTTTGAAACTGCTCCGTTTGCAAAAGTGGTTGAACATCACACATTGATGACAACCCACAAAATGTGCGCAAACTGGAGTACAATTCCTAATTTCAGGTTTTTAGCAGGAACATATGATATGTTCTTTGCTCGCATCGAACATCTCTATTCGGCTATCAGGGTTGGTACAGTTGTGACAGCTTATGAAGATTGCTCAGGGCTTGTATCTTTTACAGGGTTTATTAAACAAATTAACTTATCTGCCAGGGATGCACTATTATACTTCTTCCATAAGAGTTTTGAAGAAGAGATTAAGAGGATGTTTGAACCCGGTCAAGAAACAGCAGTCCCCCATTCATACTTCATCCACTTTCGGGCACTAGGGTTAAGCGGGAAATCTCCCTACTCCTCAAATGCAGTGGGTCACACATTCAACCTGATCCATTTTATTGGATGTTATATGGGTCAAATAAGGTCTCTCAATGCTACTGTAATTCAGACTTGTGCTCCTCATGAGATGTCGGTTTTGGGAGGATATCTTGGTGAAGAATTCTTTGGAAAGGGGACCTTTGAGAGGAGGTTCTTTAGAGATGAGAAAGAGATGCAAGATTATGCGGACTTAGAGGGAGCAAGAATAGAAGCATCTCTTGCAGATGATGGTACTGTTGACTCAGATGATGAAGACTTTTTCTCTGGAGAGACAAGAAGTCCAGAAGCTGTCTACAGCAGGATTATGATGAACAATGGCAGGTTGAAGAAATCTCACATCCGCAGATATGTCTCTGTAAGTTCTAACCATCAGGCTAGGCCGAACTCATTTGCAGAATTTCTCAACAAGGTGTATTCGGAGAGCTCA
>86-SHIBV
ATGGACTCTGAAAAGATTGTTTTCAAAGTTCGTAACCAGGTGGTGTCTTTGAAGCCAGAAATAATCTCTGATCAGTATGAGTACAAATATCCTGCAATTCTGGATGGAAGAAAACCGGGGATCACTCTAGGGAGAGCTCCAGACTTAAACACGGCTTACAAATCAATTTTGTCTGGTATGAATGCTGCCAAATTGGATCCAGATGATGTGTGCTCCTATTTGGCTGCTGCGATGCAGCTGTTTGAAGGTGTTTGCCCAGAGGATTGGACTAGTTATGGTATTGTGATTGCAAAGAAGGGTGATAAGATCACTCCGGAAGATTTGATAGATGTTACTAGGACAAATGTAGAGGGAAATTGGGCTCAAACAGGGGGAACAGACATGACAAGAGATCCAACAAGTGCAGAACATGCATCTTTAGTGGGGTTGCTGTTGTGCTTATATCGTCTAAGCAAGATAGTCGGCCAGAATACTGCAAATTACAAGACCAATGTGGCCGATAGAATGGAACAAATTTTTGAAACTGCACCTTTTGTGAAAATTGTTGAACATCATACTCTAATGACTACTCATAAAATGTGTGCTAATTGGAGTACAATTCCAAACTTTAGATTTCTTGCTGGAGCTTATGATATGTATTTTGCAAGAATAGAGCATCTTTACTCTGCTATAAGGGTTGGAACTGTAGTGACTGCTTACGAAGATTGTTCAGGATTGGTCTCCTTCACTGGATTTATAAAACAAATTAATTTATCTGCTAGAGATGCTTTGCTTTATTTCTTTCACAAAAATTTTGAAGAAGAAATAAGAAGAATGTTCGAACCTGGTCAAGAAACTGCAATTCCTCATTCTTACTTCATACATTTTAGAGCTTTGGGATTAAGCGGCAAATCACCCTATTCATCAAATGCAGTAGGTCATACCTTCAACTTGATTCACTTTATAGGTTGTTATATGGGTCAGATAAGATCTCTAAATGCCACAGTTATTCAAGCTTGTGCACCTCATGAGATGTCTGTCTTGGGAGGTTATCTAGGAGAGGAATTCTTTGGAAAAGGTACTTTTGAAAGAAGGTTCTTCAGGGATGAAAAGGAGATGCAAGACTATGCAGAATTGGAGGGAATTAAAATAGAGGCAGCATTGGCAGATGATGGAACAGTTGACTCTGATGATGAGGATTTCTTTTCAGGAGAGACAAGAAGTCCAGAAGCAGTGTATAGTCGAATCATGATGAACAACGGCAGATTGAAAAGGTCACACATAAGGCGGTACATATCAGTCAGCTCAAATCATCAGGCAAGGCCTAACTCATTTGCAGAGTTTTTAAACAAGGTGTACTCAGATGGGTCC
>87-WCBV
ATGGATTCTGAACACATTGTGTTTAGGGTCAGAAATGAAATAGTGACTCTCAAACCCGAAGTGATATCCGACCAGTATGAATATAAATATCCTGCCATTACAGATAAGAAAAAACCCTCCATAACACTCGGGAGGGCTCCCGATCTGAGCATTGCCTACAGGTCGATTCTGTCAGGGTTCAATGCTGCTAAGTTGGATCCAGATGATGTGTGCTCCTATCTAGCAGCTGCTATGCCATTGTTCGAAGGGGTTTGCCCAGAGGATTGGATCAGTTACGGGATCATTATAGCAAGGAAGGGAGACAAGATTAACCCTAGTCACCTGGTAGATATAATGAGGACAGAAGTGGAAGGTAACTGGTCTCAATCTGGAGGCGCTGACGTGACTAGAAATCCCACCGTTGCTGAGCATGCCTCCCTGGTAGGTCTCCTCCTCTGCCTGTATAGATTGAGCAAAATAGTGGGCCAAAATACAGCCAACTACAAGACAAATGTTGCAGACAGGATGGAACAAATATTCGAAACAGCCCCTTTTGTCAAAATCATAGAGCACCACACACTGATGACAACTCACAAGATGTGTGCCAATTGGAGTACCATTCCAAACTTTAGATTTCTTGTTGGAACCTATGACATGTTTTTCTCAAGAATTGACCATTTATATTCTGCTTTGAGGGTCGGCACAGTTGTCACTGCATATGAAGACTGTACCGGGCTTGTATCGTTCACTGCTTTTCTCAAACAGATAAACTTGTCAGCAAGAGATGCAATCCTATACTTTTTCCATAAGAATTTTGAAGAAGAAATCAGGAGAATGTTCCGTCCCAATCAGGAGACTGCTGTTCCCCACTCTTATTTCATCCACTTTAGATCTTTGGGTCTTAGCGGGAAGTCTCCATACTCCTCCAATGCAGTGGGTCATGTGTTCAACTTGATTCACTTTGTGGGATGCTACATGGGGCAAGTAAGGTCTCTAAATGCGACAGTCATTCAGACATGTGCCCCCCACGAAATGTCTGTTTTGGGAGGTTATTTGGGGGAGGAATTCTTTGGAAAAGGTACGTTTGAGAGAAGATTCTTTAGAGATGAAAGAGAGTTGCAGGATCATCTTGAGGCAGAAGAGGCCAAGATAGACATTGCTCTGGCAGATGACGCCACAGTAGACTCCGGAGATGAGGATTTCTACGGCGGAGAGTCGAGGAGCCCAGAGGCAGTCTATAATAGAATCATCATGAACAAGGGGAGACTCAAGAAGTTACACATAAAGAGGTATAGATCTGTGAGCTCTAATCATCAAGCCCGACCCAATACTTTTGCAGAGTTTCTAAATAAGGTTTATTCGGATGACAAT
>88-IKOV
ATGGATCCTGAACAAGTAGTTTTCAAGTCTCGGAAGGAAATTGTCGTGTTGAGACCAGAGGTGATATCGGATCAGTATGAATACAAATACCCTGCGATAGAGAACAAAGAGAAGCCTACAATAACTCTACAAAAAGCCCCTGATCTGAACATAGCATACAAATCTGTTTTGTCAGCATTCAATACTGCCCGTCTGGACCAGGAAGATGTTTGTTCATATTTAGCCGCTGCAATGAGGATTTTTGAGGGCAACTGTCCAGAGGATTGGATAAGCTACGGAATCATAATAGCCAAGAAAGGAGAAACTATTAACCCCGGACACCTAGTAAATATAAAACGGACTGAGCAAGAAGGAAACTGGGCACAAGTTGCAGGAGCTGGTGTAATTAAAGATCCTACTGATGCTGAGCATGCATCATTGGTTGGCCTTCTGTTGTGCTTGTATAGGTTAAGTAAAATAGTGGGTCAAAACACAGCAAATTACAAAACTAATGTTGCAGACCGGATGGAACAAATTTTTGAAACTGCACCATTTGTGAAGATTATAGAGCATCACACCTTGATGACTACTCACAAGATGTGTGCAAATTGGAGTACAATCCCTAATTTCAGATTCTTAGCTGGGACTTACGATATGTTTTTCTCTAGGATAGATCATCTCTATGGAGCTATCAGAGTAGGAACCGTTGTAACAGCTTACGAAGATTGCACCGGATTGGTTTCTTTCACAGGATTTCTTAAGCAGATAAATCTTACTGCAGGAGAAGCTATGCTGTACTTTTTCCACAAGAACTTCGAGGAAGAGTTTAAGAGAATGTTCAAGCCTGGTCAAGAAACGGCTACCCCTCACTCCTACTTCGTGCATTTCAGGTCTTTAGGACTGAGTGGGAAATCTCCTTACTCATCTAATGCGGTTGGTCACATGTTTAACTTGATACATTTTGTGGGGTGCTACATGGGTCAGATCAGATCTCTAAATGCAACTGTCATTCAGACATGTGCACCTCATGAAATGTCGGTTTTGGGAGGTTACTTAGGAGAGGAATTCTTTGGGAAAGGAACATTCGAGAGAAGATTCTTTAGAAACATTGAAGAAATGAAAACCTATGAAGAGTTAGAAGAAAGACGAGTCGAGGCAGCGCTAGAAGACGACGGCACTGTTGATTCTGGGGAAGAAGACGATTGGACAGGGGAGTCTAGATCCCCAGAGGCGGTGTTTAATCGCATCATGGTAAACAAAGGAAGATTGCGTCCTCATCACATCAAGAGGTTTAGAAACGTCAGTGCAAATCATCAGGCAAGACCGAATTCTTTTGCAGAATTCCTTTCTAAAGTATATTCTGATACATCA
